# Supplementary material for: Improved genetically encoded near-infrared fluorescent calcium ion indicators for in vivo imaging
Source: PLoS Biol. 2020 Nov 24;18(11):e3000965. doi: 10.1371/journal.pbio.3000965 (PMC7723245; doi:10.1371/journal.pbio.3000965)
Supplement: S1 Data — (XLSX) [file pbio.3000965.s012.xlsx]

## Sheet: Fig 1b-e
Fig. 1b							Fig. 1c												Fig. 1d												Fig. 1e
	NIR-GECO1	NIR-GECO2	NIR-GECO2G	miRFP720			Summary data	Number of stimuli	ΔF/F0 (Fold of NIR-GECO1)										Summary data	Number of stimuli	Rise time (s)										Summary data	Number of stimuli	Half decay time (s)
Fluorescence	104.209	86.099	65.0421	192.64					NIR-GECO1		NIR-GECO2		NIR-GECO2G		NIR-GECO2G with GCaMP6f						NIR-GECO1		NIR-GECO2		NIR-GECO2G		NIR-GECO2G with GCaMP6f						NIR-GECO1		NIR-GECO2		NIR-GECO2G		NIR-GECO2G with GCaMP6f
	51.67	178.655	324.338	614.867					Mean	SD	Mean	SD	Mean	SD	Mean	SD					Mean	SD	Mean	SD	Mean	SD	Mean	SD					Mean	SD	Mean	SD	Mean	SD	Mean	SD
	76.1625	136.205	153.232	209.134				1	1	1.09071	3.57054	2.27411	3.74002	3.00548	3.74697	2.68623				1	1.28027	0.239018	1.26708	1.0588	1.18825	0.262241	1.12188	0.382096				1	3.72609	1.18432	3.46415	0.772761	3.2422	1.01623	3.14776	0.607752
	111.3	97.8211	778.148	226.245				2	1	1.18547	2.79618	2.2694	3.25417	2.07638	2.95716	2.13527				2	1.30291	0.246151	1.49436	0.314874	1.4516	0.367673	1.57664	0.304517				2	4.3471	1.29602	4.27691	1.06251	5.1004	1.54109	4.13986	0.822951
	76.8494	53.4243	38.4951	293.059				3	1	0.826843	2.04281	1.52167	2.42933	1.15087						3	1.54778	0.396645	1.61433	0.317566	1.60055	0.291146						3	5.3977	1.26307	4.53817	1.79007	5.3537	0.753976
	254.249	59.2984	174.514	326.555				5	1	0.833273	2.08188	1.32038	2.48516	1.1549	2.06216	1.09495				5	1.61454	0.296227	1.64409	0.55446	1.5974	0.211524	1.64515	0.369516				5	5.99864	1.08831	5.228	2.18114	6.0561	1.15971	5.33858	0.925378
	302.695	115.774	231.006	461.948				10	1	0.813091	1.8418	1.08724	2.46709	1.13014	2.08837	0.875098				10	1.581	0.29077	1.84017	0.383913	1.5475	0.263006	1.76531	0.252587				10	5.8055	0.859327	5.50075	1.81157	6.01217	0.953983	6.20808	0.750468
	120.924	176.149	345.19	138.56				20	1	0.681303	1.62192	0.82987	1.9313	0.828916	1.94307	0.431947				20	1.85008	0.373804	1.79042	0.333122	1.46	0.284592	1.80218	0.254509				20	6.31518	0.759648	6.04608	1.69624	6.19073	1.10653	6.43617	0.642132
	180.638	48.4321	88.9591	360.759				40	1	0.515241	1.6194	0.65892	1.61443	0.670477	1.66617	0.40663				40	1.76885	0.326662	1.91617	0.299315	1.6572	0.23364	1.92813	0.36032				40	7.11675	0.67227	6.122	1.62824	6.7537	0.74493	6.45182	0.932356
	137.056	29.7641	152.088	150.904				80	1	0.369479	1.27311	0.444723	1.33958	0.453256	1.31283	0.178139				80	2.10486	0.447761	1.79417	0.329725	1.7468	0.25397	2.03725	0.335567				80	7.5555	0.844522	6.75	1.42228	7.04117	0.783487	6.8736	0.678584
	243.239	239.234	246.057	380.528
	23.6408	15.3615	28.6101	531.921			Individual data												Individual data												Individual data
	50.0437	87.3798	64.7755	339.351					Number of stimuli												Number of stimuli												Number of stimuli
	30.4593	316.838	289.425	430.522					1	2	3	5	10	20	40	80				NIR-GECO1	1	2	3	5	10	20	40	80				NIR-GECO1	1	2	3	5	10	20	40	80
	55.1458	41.578	70.6569	509.419				NIR-GECO1	0.262223	0.332614	0.928736	0.349998	0.441834	0.730889	0.772499	1.00942					1.236	1.448	1.473	1.525	1.484	1.495	1.49	1.967					2.002	4.5	4.97	4.021	6.017	5.464	7.993	6.54
	200.176	128.134	348.763	441.221					0.486985	0.514492	0.473579	1.24727	0.436869	0.436296	0.39861	0.500143					1.35	1.469	1.507	1.502	1.52	1.53	1.521	1.492					2.378	2.468	5.525	6.496	5.516	5.5	6.489	8.999
	377.221	735.963	295.821	120.935					0.0881421	0.398638	1.25878	0.398361	2.09002	2.28403	1.93125	1.40223					1.009	0.979	1.982	1.503	1.495	1.976	2.002	1.508					4.059	4.468	5.999	7.495	7.006	6.482	6.495	8.489
	37.5567	254.981	28.4422	110.974					1.71877	1.27066	0.959438	1.67999	0.873738	1.74145	1.52955	1.06651					1.503	1.506	1.492	1.504	0.999	2.009	1.513	1.506					4.5	5.502	6.989	7	7	6.5	6	6.51
	207.671	40.0163	375.104	121.035					3.3494	1.98073	1.4737	1.1009	0.148933	0.2312	0.33372	0.459035					1.521	1.447	2.008	1.497	2.006	1.001	1.499	2.009					5.004	6.001	6.491	6	6.025	7	6.528	7.511
	67.1481	185.955	29.1928	167.299					1.74962	0.909393	2.75551	0.133636	1.02764	0.798011	0.729239	1.13503					0.987	0.998	1.487	1.991	1.5	1.999	1.495	1.995					3.53	5.024	6	6.973	5	6.5	6.999	7
	72.076	23.7727	547.467	126.802					0.0220355	0.771115	0.606365	0.852722	2.64604	1.98011	0.36462	0.506994					1.501	1.505	0.974	1.987	1.999	2.001	2.005	1.983					5.508	4	4.006	5	4.491	7	7	6.998
	134.464	288.053	35.9069	148.626					0.815315	4.69645	0.0537285	2.78089	2.25881	2.04351	1.76748	1.31544					1.499	1.486	2.009	1.983	1.493	2.012	1.477	1.986					4.5	4	4.5	6	5	6.5	7.5	8.62
	104.802	154.212	91.1174	194.338					3.21719	0.274064	2.07239	2.22726	0.968062	0.950901	1.70877	1.30859					1.006	0.997	0.998	0.987	1.503	2.018	2.007	2.516					3.5	5.497	6.498	6	6.5	4.994	6.997	7.999
	325.752	305.92	95.0346	121.593					0.242391	0.0373723	0.207239	1.01181	0.378785	0.559354	1.06296	0.890665					1.482	1.497		1.998	1.469	2.027	1.988	2.488					3.999	2.011	2.999	6.5	5.5	7.527	8	7
	380.724	66.4426	204.554	110.701					0.0440711	1.71913	1.73466	0.101181	1.78719	1.10752	0.781769	0.694262					0.989	1		1.496	2.001	2	2.479	3.014					2.007			4.5		6	8	8
	213.122	186.713	237.317	136.547					1.96116	0.239183	0.145835	2.02044	0.665233	0.525792	1.15875	1.42735								1.504	1.503	2.488	2.008	2.482											7.4	7
	174.355	19.7835	339.297	148.316					0.345958	1.38278	0.330047	0.491906	0.868774	0.83903	1.09386	1.47531								1.512		1.495	1.511	2.499
	406.355	132.503	218.571	191.247					1.00923	0.161947		1.30454	0.184676	0.298322	1.05987	1.30403												2.023
	300.072	180.82	101.251	62.2605					0.33494	0.311436		0.15909	0.223399	0.473586	0.454229	0.475021
	58.3913	283.831	235.612	121.646					0.352569			0.139999			0.852839	1.02997
	40.4984	87.9585	214.91	108.625
	41.5591	20.3532	683.787	485.876				NIR-GECO2	3.67993	0.822191	0.509653	0.241817	0.243257	0.232318	0.33372	0.381387				NIR-GECO2	1.019	1.021	0.991	1.02	1.525	1.458	1.475	1.502				NIR-GECO2	2.52	2.472	1.488	1.5	2.5	2.481	2.475	4
	19.8928	218.624	175.667	222.486					3.76808	2.09285	1.21273	1.04363	0.764521	0.570541	0.630359	0.609763					1.029	0.99	1.503	1.002	1.525	1.458	1.475	1.502					2.478	2.51	2.004	2.497	2	2.97	3.5	3.5
	306.969	120.503	65.5423	224.329					1.37722	0.523212	0.556474	1.64817	2.34817	1.99876	1.87872	1.39081					1.507	1.498	1.992	2.004	2.014	2.007	1.998	2.004					2	4.512	6.5	7.497	7.5	7.53	8	7.5
	129.433	34.8049	173.877	497.627					2.40187	5.66813	0.913385	0.827268	0.739699	0.64885	1.30089	1.21039					1.507	1.498	1.992	2.004	2.014	2.007	1.998	2.004					4	4.003	6	6.985	7.021	6.5	7	7
	35.7755	66.27	101.736	919.44					7.33783	2.9275	2.81691	1.90908	1.97088	1.6445	1.38741	1.06651					1.486	1.999	2.009	2.516	2.5	2.492	2.014	1.515					2.999	5.501	6	7.5	7	7.5	7.479	7.5
	77.0447	97.874	60.4066	201.117					3.94436	7.51183	4.73579	4.33361	3.50488	2.81168	2.3175	1.7014					1.486	2	2.009	2.516	2.5	1.981	2.014	2					3.998	5.011	7	8	6.5	7	6.5	7.5
	36.1237	25.5669	182.815	521.381					3.6579	2.21742	3.477	2.85089	2.512	1.69671	1.3905	1.01627					1.493	1.472	1.5	1.494	1.497	1.515	1.498	1.511					4.489	5	4.002	5.002	5	6	6	7
	256.88	273.123	117.811	84.0291					3.54772	1.3454	2.08006	1.59726	1.37018	2.00622	2.32677	1.76078					1.493	1.451	1.438	0.999	1.979	1.543	1.991	1.515					4	4.5	5	5	6	6.006	7	7.5
	160.569	143.328	205.857	434.333					8.79218	0.878249	5.00443	4.09179	3.57438	2.75948	2.2248	1.59863					0.993	1.508	1.483	1.525	1.493	1.503	2.013	1.98					4	4.54	4.964	3.492	3.988	6.049	5.514	7.529
	134.8	21.1398	158.466	630.356					3.15108	1.32049	1.75769	3.40453	2.39285	1.92045	1.99305	1.6443					1	1.499	1.487	1.506	2	2.004	2.515	2.013					3.5	3.498	4	6	7	8	6.996	7.5
	19.6376	56.635	303.936	614.117					0.749208	2.57869	0.905709	0.941813	0.804236	1.156	1.56045	1.18755					0.954	1.502	1.484	1.499	1.524	1.993	2.02	1.493					3.051	5.499	5	4.035	5.5	6	6	7
	457.363	196.738	163.692	323.163					0.903457	5.66813	1.08992	1.1709	1.09714	1.15227	1.26381	1.14188					1.5		1.484		1.511	1.524	1.983	2.491					3.999		2.5		6	6.517	7	7.471
	76.2961	49.7267	185.04	99.0032					1.91709		1.49672	3.00362	2.62121	2.48726	2.44419	1.84071					1.005												4
	168.157	11.5778	65.8812	186.945					4.75967
	48.4567	36.545	94.2854	1274.96																NIR-GECO2G	1.518	1.994	1.513	1.504	1.517	1.506	1.511	1.988				NIR-GECO2G	3.882	6.493	6.005	5.501	5.988	6.072	7.021	7.533
	214.519	26.099	162.43	213.212				NIR-GECO2G	0.108432	0.0442038	0.0427017	0.0372026	0.0293728	0.0220499	0.0174163	0.0132675					1.013	1.519	1.502	1.485	1.512	1.516	1.519	1.515					2.501	4.998	4.495	4.505	4.498	4.996	5.512	9.171
	98.3427	184.705	222.168	238.725					4.02807	5.95465	3.17766	2.89544	2.8049	2.35674	1.86636	1.38167					1.004	0.99	1.491	1.503	1.498	1.491	2.006	1.993					2.507	6.998	5.508	6.022	6.018	6.507	6.997	7.504
	18.3609	136.476	139.644	548.911					1.69453	4.44731	1.37392	1.68635	1.34536	1.4133	0.889919	1.08707					0.982	1.497	2	2.005	1.501	1.501	1.502	1.507					2.04	3.499	6.016	7.997	5.997	7.475	7.5	7.601
	87.6699	160.244	301.804	476.068					0.299683	0.636575	1.33554	1.69908	1.30316	1.14481	1.45848	1.5461					0.994	1.503	1.997	1.496	1.524	1.499	2.019	1.999					4.507	4.06	6.026	5.003	6.51	4.482	6.501	5.525
	282.351	220.107	287.659	143.99					1.04669	5.12001	3.72262	4.12361	3.37084	2.28589	2.05176	1.43648					1.501	2.003	1.514	1.507	0.998	1.005	1.512	1.504					4.981	7.508	6.498	7.505	6.008	7.515	6.504	7.02
	137.735	62.0246	73.4283	103.419					2.26966	1.31115	3.477	2.91453	2.73043	2.18148	1.77366	1.32686					0.999	0.996	2.013	1.497	1.491	1.532	1.524	1.511					3.5	6.001	4.487	6.502	6.995	5.47	7.506	7.064
	157.394	69.3114	55.4292	179.418					5.77331	1.46998	2.41778	2.08726	1.68294	1.58484	1.6377	1.41136					1.495	1.493	1.506	1.489	1.484	1.998	1.96	1.493					3.01	4.457	4.498	6.975	7.55	7.532	7.461
	226.852	139.948	157.988	130.737					8.50572	4.83349	3.61516	3.54453	2.95383	2.21877	1.84164	1.44105						1.499	1.502	1.992	1.995	1.55	1.513	1.973					3.494	3.475	5.01	5	7	7.011	7.009
	190.426	28.4887	323.505	167.507					9.51935	4.02375	3.23139	3.53816	3.31127	2.84897	2.3175	1.65572						1.022	1.513	1.496	2.038	1.002	1.506	1.985					2	3.515	4.994	5.551	6.032	6.012	5.526
	55.3302	43.7796	187.039	184.418					3.76808	6.58998	3.63051	3.84998	3.5446	2.67371	2.20317	1.66257							1.055		1.512												4.55	5.026
	151.522	44.0482	185.648	519.271					4.341	2.56623	1.65023	1.81999	3.81764	1.555	1.56354	1.37025									1.5												5
	86.0844	78.1086	153.761	379.839					3.52569	2.74064	1.90352	1.48272	1.81698	2.88999	2.38239	1.74251
	319.26	17.3526	33.3769	874.374							2.00331	2.62817	3.36091
	172.632	90.8854	129.225	131.723																												NIR-GECO2G with GCaMP6f	2.007	3.515	N/A	3.494	4.034	4.969	6.489	6.0032
	70.3957	189.368	309.445	195.258				NIR-GECO2G with GCaMP6f	0.984988	1.79387	N/A	2.44849	3.23907	2.73043	2.12181	1.86018				NIR-GECO2G with GCaMP6f	1.483	1.491	N/A	1.988	2.972	2.459	3.061	2.994					1.54	2.998	N/A	3.999	3.496	5.01	5.05	5.501
	21.5572	18.4034	290.467	948.709					1.1789	0.685159	N/A	0.422153	0.750905	2.0652	2.02859	1.82928					1.03	1.453	N/A	1.984	1.505	2.999	2.499	3.013					3	3.5	N/A	4.5	5.5	6.5	7.509	5
	25.1497	18.9272	157.667	114.421					0.143231	3.33859	N/A	1.44299	2.32271	2.79993	2.29708	1.95906					2	2	N/A	2.5	3	3.5	3.5	3.5					1.487	2.979	N/A	3.582	4.978	6.499	6.998	7.015
	435.371	22.762	259.514	125.649					1.60198	0.311436	N/A	0.72073	1.95363	2.71554	2.44624	2.03013					0.515	0.983	N/A	0.989	2.503	2.573	2.997	3.395					1.987	3.495	N/A	4.477	5.501	5.046	6.998	7
	66.7337	132.304	136.504	138.222					6.14791	1.33544	N/A	3.09323	4.0027	3.12759	2.03978	1.70259					0.46	1.479	N/A	1.978	2.974	2.468	3.005	2.996					1.496	4.515	N/A	5.008	5.49	6.49	5.498	7
	98.0568	55.515	253.455	171.405					7.60226	6.18512	N/A	3.99126	3.32816	2.8744	2.11436	1.76439					0.97	2.207	N/A	2.014	2.522	3.004	3.005	2.996					3.011	2.498	N/A	4.476	4.988	6.49	4.975	6.475
	196.415	32.4141	138.733	165.901					2.86462	1.2881	N/A	2.50989	3.6718	2.86944	1.8757	1.5759					1.516	1.536	N/A	2.494	2.476	2.497	2.996	2.989					2.496	2.964	N/A	4.023	3.995	5.459	6	6.495
	99.5365	164.878	100.656	395.003					3.0409	2.50394	N/A	1.81909	2.21453	2.39782	1.04413	1.38741					0.998	1.522	N/A	1.502	2.018	3.004	1.995	3.474					3.473	2.497	N/A	3.522	5.512	4.995	5.475	7.502
	108.032	65.5896	261.239	929.39					2.79851	1.53226	N/A	1.05154	1.39363	1.31061	2.14792	1.86945					1	1.496	N/A	1.994	2.006	2.991	2.009	3.499					2.037	2.475	N/A	4.001	5.496	4.985	7.499	5.985
	59.6414	32.0255	96.7526	1001.41					1.95455	1.74404	N/A	1.83445	1.31727	2.21413	0.853947	1.28544					1.028	1.473	N/A	2.002	1.494	2.995	2.508	3.46					1.001	3.51	N/A	4.022	6.005	6.473	6.479	7
	207.902	79.8838	86.0573	310.573					2.05371	4.45976	N/A	2.82459	2.55817	1.7723	2.30081	1.854					1.026	2.012	N/A	2.501	2.006	2.003	2.475	2.529					1.462	2.501	N/A	5.983	6.044	6.018		7.007
	153.301	122.594	333.931	163.639					3.21719	5.95465	N/A	3.63819	3.83725	3.0283	2.52455	2.11665					0.995	1.501	N/A	1.969	2.467	2.537	2.992	3.002					2.487	4.013	N/A	4.498	4.97
	353.206	75.5703	21.7845	137.773					2.51205	7.1132	N/A	4.88162	3.81816	3.60913	2.42387	2.01159					1.001	1.46	N/A	1.98	2.952	3.034							2.038	4.013
	205.763	32.7653	113.345	47.0292					9.31001	1.39523	N/A	4.43644	4.16179	2.8744	1.93163	1.62225					0.987	1.46											1.978
	144.847	121.26	175.99	103.145					8.81421	2.67835	N/A	1.5965	1.58454	2.41271							1.527												2.998
	81.7535	27.8182	396.207	641.366					3.23922	4.99543	N/A	3.08555									1.006												3.014
	73.8586	124.332	413.052	92.2778					3.08497												1.53
	225.216	77.7853	300.825	441.321					6.91916
	313.65	24.0354	205.931	195.805					3.724
	212.73	142.898	259.641	396.176
	20.2169	33.6183	87.4842	1554.57
	197.969	68.4848	475.487	1310.17
	99.7321	16.7827	214.609	1649.1
	94.2708	71.7547	224.656	1483.77
	260.33	139.051	302.562
	70.1123	23.2589	97.0233
	112.565	68.1871	183.864
	194.577	61.5317	190.825
	184.499	175.712	84.3869
	58.3652	12.9476	314.964
	264.881	64.7727	116.664
	293.878	40.3056	188.534
	296.98	201.534	55.4512
	110.94	39.2939	111.815
	287.862	112.809	199.688
	85.5543	142.012	56.1728
	113.247	158.705	138.64
	95.7606	573.684	119.171
	85.5012	414.1	69.5201
	52.6063	95.4576	88.246
	110.088	91.1014	117.555
	311.326	68.4431	172.892
	114.713	38.2746	92.4065
	405.954	197.904	83.2979
	129.227	188.333	97.6866
	52.8927	370.67	117.404
	173.58	58.3917	68.1419
	60.4325	119.679	445.781
	47.3005	127.315	37.1394
	157.956	39.8598	260.82
	46.82	63.6089	107.494
	167.798	39.8048	139.104
	87.4378	353.951	84.293
	135.405	262.999	116.15
	111.901	38.6439	80.6051
	153.99	123.36	132.716
	322.959	85.4664	213.138
	298.521	355.282	434.475
	473.418	55.289	114.808
	57.3096	215.708	57.1114
	71.1834		231.113
	16.191		115.285
	152.454		116.485
	323.968		144.297
	621.988		44.3271
	194.521		54.4588
	38.9734		204.396
	81.556		351.277
	132.607		367.989
	277.056		88.1386
	187.714		260.716
	73.6031		367.989
	297.265		304.468
	99.0244		493.05
	94.3754		165.012
	87.353		471.648
	51.252		224.913
	105.484		810.439
	89.1644		512.195
	229.141		230.963
	488.086		193.777
	630.459		328.775
	73.7023		1204.18
	208.857		403.482
	307.345		255.401
	514.837		580.658
	63.789		554.135
	59.0844		134.929
	94.7681		611.588
	228.535		328.477
	102.701		1111.48
	54.6985		741.332
	69.3795		152.749
	87.1009		62.5446
	87.8699		65.9643
	293.001		254.63
	50.6699		143.322
	99.7214		631.004
	463.232		258.996
	248.53		50.938
			218.522
			58.9011
			190.686
			76.2607
			278.498
			110.223
			160.525
			52.7444
			34.5338
			171.584
			468.04
			904.029
			389.94
			215.01
			462.484
			295.321
			233.449
			164.658
			427.106
			172.204
			323.617
			438.491
			193.053
			54.7848
			51.7257
			119.409
			79.5679
			111.765
			632.937
			150.661
			570.402
			312.458
			330.114
			51.5333
			451.773
			427.749
			79.3121
			46.9867
			90.0733
			63.0423
			52.2386
			196.71
			152.34
			451.694
			198.899
			268.446
			165.209
			366.143
			243.402
			125.465
			235.277
			115.749
			38.2479
			93.2716
			34.7401
			54.0027
			321.517
			179.762
			101.705
Average	163.058	120.006	223.248	372.874
SEM	9.84973	10.3162	12.4661	38.6444

## Sheet: Fig 2a
	NIR-GECO1																											NIR-GECO2
	Time (s)	Cell 1	Cell 2	Cell 3	Cell 4	Cell 5	Cell 6	Cell 7	Cell 8	Cell 9	Cell 10	Cell 11	Cell 12	Cell 13	Cell 14	Cell 15	Cell 16	Cell 17	Cell 18	Cell 19	Cell 20	Cell 21	Cell 22	Cell 23	-ΔF/F0 (mean)	-ΔF/F0 (SD)		Time (s)	Cell 1	Cell 2	Cell 3	Cell 4	Cell 5	Cell 6	Cell 7	Cell 8	Cell 9	Cell 10	Cell 11	Cell 12	Cell 13	Cell 14	Cell 15	Cell 16	Cell 17	Cell 18	Cell 19	Cell 20	Cell 21
	0	-0.0109256	-0.0106808	-0.0137435	0.00464376	0.00464376	-0.0173578	-0.0112706	-0.0136432	0.00214752	0.0016921	-0.00446311	-0.00142911	-0.00538354	-0.00165781	-0.00100379	-0.000446609	-0.0035229	0.00436405	-0.0114614	-0.0185261	-0.00648368	0.00305615	-0.0274297	-0.00603834	0.00856387		0	-0.000691675	-0.00567854	-0.00215404	-0.000709546	-0.00110104	0.00312333	-0.00129331	0.00287945	-0.00278	0.00388735	-0.00247657	-0.000954834	-0.00446144	-0.00117106	-0.00125827	-0.00218093	-0.00281536	-0.00435879	-0.007587	0.00344731	-0.000783868
	1.00201	-0.00238022	0.00102977	-0.0101961	-0.00619187	-0.00619187	0.00758443	-0.00206534	-0.00430827	-0.0170598	-0.0141529	-0.00490911	-0.00967826	-0.0107496	-0.00817129	-0.0103413	-0.0154699	-0.0109996	-0.0186258	-0.00501441	0.00413512	-0.00207113	-0.00524853	0.0190594	-0.00573985	0.00840158		0.995737	-0.00361	-0.00361	-0.00361	-0.00361	-0.00361	-0.00361	-0.00361	-0.00361	0.0157661	-0.00361	-0.00361	-0.00361	-0.00361	-0.00361	-0.00361	-0.00361	-0.00361	-0.00361	-0.00361	-0.00361	-0.00361
	1.99803	0.000438729	-0.00321604	0.0110726	-0.0113189	-0.0113189	-0.00309369	0.000468898	0.00508438	0.0020452	-0.000406284	-0.00349483	-0.00175968	0.00326606	-0.00303795	-0.00152194	0.0030495	0.00165542	0.00139471	0.00360875	0.00152397	-0.00431224	-0.0106747	-0.00449673	-0.00108886	0.00531598		1.99797	-0.00756628	-0.00905689	-0.00565544	-0.00353426	-0.00373312	-0.00781545	-0.00617474	-0.000894787	0.00566532	0.00337168	-0.00159001	-0.00450841	-0.00539647	-0.005697	-0.00327755	-0.000670719	-0.00130072	-0.00658568	-0.00283804	-0.000587585	-0.00448492
	3.00153	-0.00204847	0.00377717	0.0233219	-0.0150002	-0.0150002	-0.00853122	0.0023193	-0.000208481	0.00515277	-0.00300526	-0.00725843	-0.00724598	-0.00880284	-0.00203623	0.0013126	-0.0150098	-0.0175681	0.0145101	-0.00199517	-0.0121673	-0.00124802	-0.00229715	-0.00445791	-0.00319508	0.00954208		3.00039	-0.00216517	-0.00957024	-0.00624036	-0.00570285	-0.00990943	-0.00390233	-0.0153744	-0.00704399	0.000527161	-0.00404976	-0.00725703	-0.00559004	-0.00671366	-0.00905116	-0.0075655	-0.0057835	-0.000844753	-0.00556129	-0.0121272	0.00156973	-0.00362734
	4.00201	0.00364304	-0.000613222	0.0155416	-0.0314276	-0.0314276	-0.00572918	0.00848432	-0.0123374	-0.0101082	-0.00455443	-0.00737461	-0.00693328	-0.0196239	-0.0139436	-0.0061414	-0.0136077	-0.0314697	-0.0202775	0.0039402	-0.00286602	0.00403492	-0.00227259	0.00145495	-0.00798299	0.0126103		4.00175	-0.000129195	-0.0112498	-0.00701253	-0.00489588	-0.00220385	-0.0027797	-0.0170273	-0.0133372	0.0055277	0.00314251	-0.00869882	-0.00776397	-0.00960852	-0.00904598	-0.00154306	-0.00475037	-0.000322861	-0.00648292	-0.0041389	0.000966464	-0.00415625
	5.00395	0.000650543	-0.00957908	0.0169346	-0.0184509	-0.0184509	-0.0195013	0.0155677	-0.00775276	0.000731235	0.00494948	-0.00448616	-0.000990977	-0.0097332	-0.00746563	0.00402278	-0.00905313	-0.00479865	0.0203255	-0.00305759	0.00958517	-0.00112866	-0.0108255	-0.00476725	-0.0024902	0.0108152		5.00395	-0.00175208	-0.013039	-0.00708768	-0.0108116	-0.0119033	-0.0133658	-0.0162001	-0.0156708	0.0282208	-0.00767415	-0.0165253	-0.00676539	-0.00861126	-0.0114361	-0.0118715	-0.00940414	-0.00488162	-0.0115575	-0.0204127	0.00367314	-0.00204783
	6.00056	-0.00633689	-0.0113025	0.0145039	-0.05018	-0.05018	-0.0027484	0.0105012	-0.0121337	-0.00112391	0.00651289	-0.00228085	-0.00211058	-0.00778761	-0.00328139	-0.00644198	-0.0037958	-0.00473104	-0.010202	0.000405172	0.011665	0.00271881	0.00485027	-0.00374277	-0.0055314	0.0157595		6.00137	-0.00180344	-0.0161537	-0.00546416	-0.0106903	-0.00255237	-0.00914571	-0.0161247	0.00604805	0.0099524	0.010163	-0.00451411	-0.000898015	-0.00559802	-0.00477016	-0.00281845	1.87493e-05	0.00304659	-0.00330803	-0.0117299	-0.00801981	-0.00406342
	7.00192	0.00013532	0.00390069	0.025304	-0.00371	-0.00371	-0.0122265	0.0130261	0.0043958	0.0108954	0.0145068	-0.000394589	0.00588536	0.00207716	0.0167676	0.012135	0.0242011	0.00371275	0.0253208	-0.00193573	-0.0103898	-0.00563204	-0.00534257	-0.00760594	0.00483986	0.0111801		7.00172	-0.00197504	-0.0140436	-0.00614031	-0.0129484	-0.0038749	-0.00723806	-0.0109823	-0.00552013	0.00817223	0.000445649	-0.00796313	-0.00512328	-0.009554	-0.0110369	0.00791993	-0.00358877	0.000157306	-0.00572278	-0.0175511	-0.00570419	-0.00084551
	7.99795	-0.00233224	-0.00754186	0.0199668	-0.029191	-0.029191	0.0162014	0.0165199	-0.00773289	0.00865294	-0.00112358	-0.00692071	-0.00111434	-0.00958864	-0.0109362	-0.00501573	0.00130607	-0.00590588	-0.0129001	0.00658052	0.0147276	-0.00527638	0.011772	-0.0247368	-0.00277305	0.0137957		8.00399	-0.000412283	-0.0126299	-0.00772109	-0.0127124	0.00122495	0.00225829	-0.00503941	-0.000930238	0.043381	-0.0040021	-0.00933609	-0.00477355	-0.00848394	-0.0128976	0.00902834	0.000529758	0.00383009	-0.00653315	-0.00419637	-0.00244305	-0.0037187
	8.99989	-0.00367946	0.00280057	0.024551	-0.0376683	-0.0376683	-0.00877324	0.0142452	0.00131299	0.0140556	0.0143166	-0.000104078	0.00609416	0.00900076	0.00758959	0.00418706	0.00831307	-0.00103352	0.0225134	-0.00688514	-0.00401781	-0.00468297	0.00495473	-0.0118617	0.00076349	0.0153055		9.00573	-0.00361082	-0.021194	-0.00956056	-0.0181268	-0.0109516	-0.0240321	-0.000414627	0.0220954	0.0279433	0.00887114	0.00348955	-0.00281147	-0.00408653	-0.0127775	0.0142215	0.00491328	0.00567491	-0.00420259	0.00449268	-0.00190395	0.00115361
	10.002	-0.0112898	0.000662759	0.00799785	-0.0215996	-0.0215996	-0.015275	0.00335273	-0.0138379	0.0158636	0.00220499	-0.00269532	-0.00196888	-0.0036423	0.00385176	0.0110383	0.0128895	-0.00747503	0.0109795	-0.000396755	0.00372325	-0.0040259	0.0212778	-0.0304536	-0.00175729	0.0128991		10.0017	-0.000845711	-0.0143911	-0.00759017	-0.0166403	-0.00270629	-0.00538141	-0.00975987	-0.00374859	0.00163095	0.000636374	-0.00562956	-0.00409526	-0.0055447	-0.0145131	0.00666671	0.00687951	0.00797146	-0.00537263	-0.0105678	-0.00358662	-0.00143679
	10.4161	0.0134808	0.0214686	0.0705897	0.0413546	0.0413546	0.0520466	0.0151508	0.0327839	0.045461	0.0465047	0.0263732	0.0243815	0.0280928	0.0359448	0.0341251	0.0495404	0.0460839	0.0138712	0.0123134	0.0313441	0.0269024	0.0606707	0.030489	0.0347969	0.0153949		11.0037	-0.00124442	-0.0189557	-0.00749875	-0.0186785	-0.00115639	-0.0148939	-0.00886864	-0.00143708	0.0589724	0.00289116	-0.0115065	-0.00484442	-0.00933083	-0.0146499	0.00923952	0.00469602	0.00632073	-0.00604834	-0.00312686	0.000162516	-0.00130028
	11.4362	-0.00106409	0.00972457	0.00911139	-0.0315688	-0.0315688	0.00711873	0.00678244	-0.00537855	0.00819762	-0.000392644	0.00217254	-0.00164235	-0.00916376	-0.0112363	0.00370392	0.00183747	-0.0147925	-0.0215158	0.00920531	0.013359	0.0116531	0.018666	0.0247919	-8.69412e-05	0.0145278		11.5321	0.0156884	0.00353399	0.0117996	0.00702302	0.0281396	0.0120322	0.0172764	0.0431128	0.0216555	0.0331482	0.0333011	0.0211455	0.0192377	0.0142575	0.0270145	0.032187	0.0383441	0.0173414	0.0155165	0.0256095	0.0207057
	12.4382	0.00490599	0.0066983	0.013987	0.0270172	0.0270172	-0.0067362	0.0247814	0.0130708	0.023833	0.0195322	0.00886827	0.0078939	0.010011	0.0123363	0.0221486	0.0254465	0.0266243	0.0345408	0.0371905	0.0278571	0.0259205	0.0388853	0.0158	0.0194622	0.0113188		12.5521	0.00010163	-0.00988024	0.00109985	-0.0104145	0.0240233	0.00465345	0.00158663	0.0170956	0.0266451	0.00961707	0.00533326	0.00529854	0.0048683	-0.00303721	-0.00474986	0.00954811	0.0119049	0.00488867	0.00121883	0.0466666	0.0151764
	13.4401	0.0196871	0.0129367	0.0253613	-0.0284104	-0.0284104	0.0143864	0.0429539	0.0217312	-0.00358198	-0.0127582	-0.000669943	-0.00524703	-0.0203006	-0.0394207	-0.0157141	-0.012121	-0.0187199	-0.0366845	0.0515876	0.0269437	0.0509522	0.0577779	0.0444108	0.00637783	0.0301171		13.5543	0.000523843	-0.00514717	0.0167964	-0.00595202	0.0559149	0.0300573	0.0250397	0.0139629	0.00770856	0.00843897	0.000597753	0.0249552	0.0127876	0.0065688	0.0173842	0.0339923	0.0293493	0.0147828	0.0293419	0.120002	0.0489567
	14.4362	0.0178768	0.0215597	0.008901	-0.0222739	-0.0222739	0.00138998	0.0552856	0.0400303	0.0231793	0.0235822	0.00769595	0.0113859	0.0115237	0.0091376	0.01754	0.0303209	0.0122455	0.0234866	0.0765824	0.0386032	0.0756885	0.0214447	0.0502697	0.0231818	0.024913		14.5561	0.00949935	0.012458	0.044455	0.0121288	0.106229	0.0775442	0.0531931	-0.00490574	0.0178011	0.0054822	-0.00735578	0.0430004	0.029097	0.0110359	0.0194164	0.0636431	0.0560475	0.0251557	0.0736976	0.200406	0.0910202
	15.4381	0.0303821	0.0286702	0.0101859	-0.0152335	-0.0152335	0.015034	0.0714417	0.0777856	0.0157388	0.0188912	0.0125019	0.014566	-0.0119623	-0.00378253	0.0150809	0.0274642	0.0132734	-0.0080845	0.105665	0.0311937	0.0872759	0.042539	0.0571193	0.0269788	0.0331209		15.5522	0.0165025	0.0318398	0.0726168	0.0333681	0.148596	0.111165	0.0833196	-0.00428892	0.0224713	0.0114974	0.0109609	0.0664396	0.05094	0.0307306	0.0221544	0.0879482	0.0800043	0.036853	0.103542	0.275681	0.137881
	16.4401	0.038611	0.0382611	0.0229207	-0.0110557	-0.0110557	-0.00899241	0.0690865	0.0836489	0.0337415	0.024753	0.0173235	0.0236134	0.0102641	0.0151655	0.031966	0.0520421	0.0386583	0.0456993	0.130228	0.0751648	0.119031	0.0306691	0.074916	0.0410722	0.0371508		16.5542	0.0261436	0.0472653	0.104713	0.0538785	0.181421	0.158396	0.111421	0.00365029	0.049405	0.0225942	0.0174062	0.0915085	0.0738539	0.0508665	0.0404047	0.122711	0.114856	0.0609976	0.149545	0.337711	0.177194
	17.4421	0.0570089	0.0569177	0.0215294	0.0304215	0.0304215	0.0208911	0.0991386	0.114135	0.0273895	0.0271555	0.0167841	0.0240546	0.00850376	0.00245336	0.0219679	0.0257562	0.035742	0.00934135	0.149906	0.0720102	0.132039	0.0562523	0.0762612	0.0485252	0.0409802		17.5562	0.0369755	0.0693119	0.13643	0.075731	0.216021	0.1867	0.134486	0.00874629	0.029427	0.035913	0.0289296	0.111854	0.0937418	0.062301	0.0380385	0.143447	0.137668	0.0747038	0.185008	0.392573	0.217882
	18.4381	0.0613401	0.061399	-0.00253704	-0.0640908	-0.0640908	-0.0103067	0.0982292	0.134892	0.0412246	0.035952	0.0182578	0.035772	0.00781037	0.0118552	0.0367178	0.0471033	0.0564653	0.0357133	0.174107	0.0712473	0.152275	0.0429312	0.0983126	0.0469817	0.0587214		18.5583	0.0461976	0.0862392	0.163997	0.0960329	0.245227	0.213795	0.156212	-0.0036616	0.0605909	0.0307867	0.0292378	0.128921	0.112536	0.0672779	0.0462667	0.164626	0.163486	0.0890094	0.20698	0.440656	0.2474
	19.4401	0.0770176	0.0676105	-0.00302721	0.0343014	0.0343014	0.0373031	0.122064	0.16776	0.041217	0.0286275	0.0247609	0.0366441	0.0036207	0.00794851	0.0332105	0.0389786	0.0625175	0.0152416	0.198254	0.0736224	0.165097	0.0593751	0.124151	0.0630694	0.0556146		19.5544	0.0544362	0.104046	0.190017	0.114381	0.262409	0.232464	0.169053	0.00753809	0.0441366	0.0507452	0.0450223	0.145723	0.128934	0.081883	0.0556078	0.186996	0.187589	0.112632	0.241394	0.473637	0.276125
	20.4421	0.0757783	0.0872606	0.0327287	0.0500396	0.0500396	0.00286996	0.140407	0.208492	0.0364048	0.0308392	0.0258425	0.0438419	0.00707078	0.000348199	0.0276747	0.0437986	0.0590322	0.0130278	0.219159	0.0884033	0.175663	0.0876183	0.138426	0.0715115	0.0638906		20.5561	0.0648108	0.117388	0.21333	0.131855	0.278806	0.249882	0.184062	0.00133152	0.0388642	0.0453771	0.0438961	0.154859	0.141187	0.0787743	0.0600935	0.198657	0.202883	0.124994	0.27134	0.514667	0.302795
	21.4441	0.0743651	0.0852369	0.00139011	0.0302306	0.0302306	-0.00124179	0.144103	0.238603	0.0422725	0.0363948	0.028976	0.0503854	0.00437536	0.00473858	0.0367849	0.0618648	0.0733468	0.0145062	0.228274	0.0842616	0.194737	0.0688734	0.136084	0.0725562	0.0703687		21.5581	0.0713002	0.128506	0.232967	0.147299	0.292103	0.262418	0.205421	-0.00391085	0.050329	0.0460156	0.0401538	0.162744	0.154301	0.0819885	0.0589245	0.213526	0.216837	0.140163	0.300038	0.537691	0.320978
	22.4415	0.0837361	0.0978213	0.00962931	0.0417197	0.0417197	0.0199318	0.16306	0.272394	0.021859	0.025614	0.0245502	0.0467799	-0.0102307	-0.0167043	0.021589	0.0458211	0.0600239	-0.0117283	0.231953	0.0905683	0.194886	0.0622426	0.160221	0.0729329	0.0795276		22.5616	0.0793321	0.14074	0.249702	0.159307	0.308737	0.280623	0.20968	0.00360026	0.0380243	0.0473338	0.049079	0.171221	0.161653	0.0782121	0.0580108	0.22234	0.231796	0.151205	0.321499	0.565108	0.336103
	23.4421	0.0842045	0.0932304	0.0141344	0.0669759	0.0669759	0.0182326	0.178219	0.298273	0.0399032	0.0443684	0.033251	0.062994	0.00417957	0.0105726	0.0353989	0.0692185	0.0799664	0.0404809	0.240817	0.092633	0.210126	0.067223	0.144998	0.086799	0.0774137		23.5561	0.0800779	0.153537	0.264668	0.17231	0.321847	0.294114	0.214712	0.0045052	0.064325	0.0496286	0.0506444	0.176867	0.166781	0.083277	0.0624208	0.22723	0.237251	0.157189	0.350851	0.585128	0.346232
	24.4446	0.0914498	0.0956369	0.00647008	0.0808248	0.0808248	0.00342624	0.17644	0.329975	0.0461028	0.0536614	0.0399437	0.0662263	0.0163117	0.0105217	0.0430742	0.0746273	0.0860894	0.0471421	0.246123	0.0973822	0.216598	0.065893	0.13413	0.0916902	0.0811868		24.5583	0.086115	0.160389	0.275196	0.176168	0.331804	0.298151	0.219119	0.0248912	0.0539801	0.0598758	0.0638945	0.181496	0.173838	0.0856863	0.070341	0.23191	0.249316	0.171723	0.3672	0.598691	0.353342
	25.44	0.0982862	0.0991207	0.024994	0.0578372	0.0578372	0.000725264	0.1945	0.36337	0.033028	0.0407644	0.036226	0.0647999	-0.00530291	-0.00343672	0.0328583	0.0370863	0.0934976	0.0170196	0.247382	0.104526	0.232718	0.0884311	0.160185	0.0902806	0.0926273		25.5602	0.0884065	0.162475	0.282027	0.181759	0.333564	0.302456	0.224445	0.0140528	0.034294	0.0523448	0.0544005	0.184965	0.179103	0.0847882	0.054079	0.228253	0.246213	0.174176	0.377671	0.612602	0.358262
	26.4421	0.096315	0.104915	0.0233712	0.0365054	0.0365054	0.0140769	0.204134	0.383886	0.0264754	0.033961	0.0348274	0.0641849	-0.0143613	-0.00696811	0.0230711	0.0391493	0.0794092	-0.00471461	0.250499	0.101002	0.230084	0.0642594	0.132264	0.0849066	0.0977637		26.5622	0.0927553	0.171636	0.291965	0.186033	0.344351	0.32046	0.229158	0.0154283	0.0540839	0.0497863	0.0461815	0.185785	0.182328	0.0839525	0.0581006	0.228346	0.249911	0.179168	0.39357	0.62058	0.361694
	27.4441	0.097133	0.109879	0.0290329	0.0559003	0.0559003	0.0276101	0.225625	0.420003	0.0369397	0.0416567	0.042103	0.0727568	-0.00525054	-0.00125291	0.0387986	0.0619867	0.0979541	0.00855465	0.242238	0.0961311	0.235116	0.0844096	0.127922	0.095702	0.0995257		27.5582	0.0934781	0.172191	0.294289	0.188308	0.335401	0.31263	0.239871	0.0155257	0.0349319	0.0574778	0.0539071	0.186438	0.185015	0.0860873	0.0626636	0.237069	0.25881	0.187089	0.40766	0.625332	0.359198
	28.4461	0.100979	0.0952324	0.0177263	0.0178644	0.0178644	0.0145413	0.22653	0.430888	0.0532605	0.057795	0.0497936	0.0777473	0.00981573	0.0156678	0.0555209	0.0775057	0.10624	0.0528688	0.235516	0.0721128	0.226885	0.0848787	0.137039	0.0971423	0.0992498		28.5602	0.0922961	0.178217	0.297876	0.191093	0.341191	0.316873	0.233605	-0.00453674	0.0468818	0.0469839	0.0444009	0.183429	0.182692	0.0775743	0.0565296	0.230182	0.254219	0.187017	0.414168	0.631111	0.35862
	29.4421	0.102661	0.0867818	0.0212679	0.0463162	0.0463162	0.0129344	0.239199	0.444018	0.0380672	0.0409364	0.0491821	0.0777005	-0.0024609	0.00618961	0.0410278	0.0732814	0.107848	0.0302889	0.237703	0.0702793	0.225634	0.0702804	0.126952	0.0953219	0.102912		29.562	0.0964125	0.179309	0.303282	0.195635	0.349662	0.324005	0.235399	0.0071348	0.060774	0.0548553	0.0541022	0.181489	0.184609	0.0746145	0.0688053	0.235517	0.26132	0.193935	0.42142	0.630751	0.353771
	30.4441	0.100785	0.0895956	0.0236742	0.0447786	0.0447786	0.00624024	0.243316	0.461698	0.0369933	0.0403323	0.0474852	0.077076	-0.00430682	0.000550892	0.0366265	0.0607142	0.103356	0.0119566	0.23474	0.0815542	0.232419	0.0848167	0.134905	0.095395	0.107468		30.5601	0.0906093	0.17923	0.302769	0.192277	0.344589	0.314918	0.229951	0.0156987	0.055168	0.0569923	0.0506422	0.179129	0.182716	0.0709558	0.0611375	0.231196	0.25745	0.190477	0.431146	0.634835	0.349267
	31.4461	0.0971095	0.085143	0.016439	0.0695702	0.0695702	0.00319464	0.258447	0.474822	0.0355257	0.0422802	0.0500407	0.0780946	-0.00578416	0.00809898	0.0399007	0.0588011	0.111404	0.0405966	0.220709	0.0924772	0.228351	0.0770879	0.118023	0.0986914	0.107664		31.5602	0.090125	0.173941	0.301554	0.18932	0.341166	0.313321	0.222978	0.0196123	0.032361	0.0555212	0.0563481	0.177277	0.179653	0.0693623	0.0477869	0.230381	0.253327	0.191318	0.436027	0.63467	0.342831
	32.4433	0.0957694	0.0806711	0.00249331	0.0365832	0.0365832	-0.00793952	0.245512	0.483737	0.0476258	0.0479313	0.0536124	0.0826801	0.00124009	0.0109572	0.0515069	0.0875337	0.107586	0.0548131	0.217537	0.0826584	0.219621	0.094648	0.10359	0.0972587	0.107979		32.562	0.0913842	0.177942	0.301284	0.190648	0.349796	0.323362	0.217245	0.00830962	0.0460645	0.0445065	0.0426225	0.173999	0.173441	0.0632101	0.0499953	0.231486	0.250314	0.194153	0.431349	0.63495	0.337105
	33.4441	0.0975446	0.0793462	0.0129667	0.0392584	0.0392584	-0.0195349	0.261301	0.498866	0.024832	0.0336585	0.0486844	0.0748026	-0.0113726	-0.0126614	0.0245422	0.0417044	0.0829121	-0.0119204	0.206947	0.087834	0.205641	0.0478689	0.089522	0.0844348	0.11582		33.5642	0.0939857	0.178486	0.300775	0.186384	0.352359	0.327535	0.21307	-0.000543485	0.0539632	0.0474566	0.0475208	0.17509	0.172652	0.0593267	0.0538756	0.226283	0.248524	0.192805	0.438609	0.633374	0.33012
	34.4461	0.090217	0.0707443	0.0211519	0.0394594	0.0394594	0.0327825	0.27376	0.498839	0.0235704	0.0260152	0.0502025	0.0775546	-0.0162645	-0.0168544	0.0254181	0.0500774	0.0950592	-0.0110304	0.206628	0.100636	0.205683	0.0810075	0.0958125	0.0895622	0.114925		34.5602	0.0857393	0.171132	0.293088	0.18132	0.344036	0.315237	0.213058	0.0106992	0.0646193	0.0501281	0.050945	0.175182	0.173204	0.0641034	0.046503	0.219589	0.240143	0.187752	0.437126	0.6281	0.326471
	35.4421	0.08783	0.0725745	0.0070897	0.00945831	0.00945831	-0.0118701	0.265786	0.507123	0.0360385	0.0505923	0.052246	0.0797873	0.00304528	0.00465382	0.0380526	0.0678327	0.104701	0.0239416	0.187508	0.0705951	0.195152	0.0582494	0.0821157	0.0870418	0.113987		35.5637	0.0849849	0.169385	0.289009	0.17842	0.345657	0.319339	0.209681	0.00619262	0.0366623	0.0453324	0.0488534	0.171398	0.16988	0.0603352	0.0465004	0.215882	0.229867	0.187411	0.4451	0.62651	0.321341
	36.4449	0.0810535	0.0734026	0.0305809	0.0200617	0.0200617	0.00355839	0.261325	0.510012	0.0536304	0.0632101	0.0610128	0.0871449	0.011293	0.0248524	0.0573568	0.0810343	0.108195	0.0626025	0.176996	0.0773463	0.185084	0.061336	0.0825134	0.0953767	0.108595		36.5642	0.0800716	0.16255	0.281259	0.172772	0.33553	0.30705	0.206036	-0.00639113	0.0514753	0.0412612	0.0401784	0.165209	0.165312	0.0515288	0.04302	0.203581	0.222431	0.181878	0.440468	0.623327	0.306774
	37.4462	0.0847611	0.0758927	0.0289401	0.002463	0.002463	0.0181309	0.266297	0.507754	0.0375801	0.0383039	0.0531559	0.0785658	-0.00168472	-0.0024393	0.0389659	0.0680501	0.0912458	0.0369138	0.164566	0.0539073	0.181891	0.0753354	0.0759948	0.0859589	0.111834		37.566	0.0800008	0.159809	0.27656	0.170266	0.329563	0.307775	0.20138	-0.00915325	0.049267	0.0405249	0.043298	0.158991	0.16173	0.052353	0.0285102	0.196232	0.212551	0.176302	0.442739	0.611432	0.294366
	38.4481	0.07196	0.0565333	0.0303826	0.00550407	0.00550407	-0.0098515	0.266117	0.502983	0.0388291	0.0365026	0.0538241	0.0774677	-0.00112443	0.00374137	0.0332051	0.0597431	0.0924796	0.00914469	0.1666	0.0741833	0.174654	0.0742144	0.0617591	0.0819286	0.112215		38.568	0.0766916	0.156253	0.271804	0.167762	0.326384	0.300929	0.190678	-0.00118184	0.040598	0.0354787	0.0423654	0.154503	0.155394	0.0527542	0.033113	0.194377	0.206947	0.175354	0.433011	0.609558	0.28395
	39.4441	0.0691492	0.0656606	0.0141592	0.00528469	0.00528469	-0.00482941	0.265657	0.506406	0.0334484	0.0390845	0.0511686	0.0734272	-0.00415143	-0.0157966	0.02027	0.0554508	0.0901286	0.00266339	0.157055	0.0672099	0.166124	0.0688283	0.0677077	0.0782344	0.11367		39.5641	0.0722056	0.149134	0.264257	0.160479	0.314165	0.292974	0.18213	-0.00867356	0.0454907	0.0276836	0.0400384	0.15307	0.148978	0.0509191	0.047527	0.194506	0.207041	0.175716	0.446916	0.602532	0.275969
	40.4461	0.0731708	0.0529084	0.0164921	0.0258109	0.0258109	-0.00294918	0.24517	0.496916	0.0299307	0.0361353	0.0519399	0.0778519	-0.000129885	-0.00736121	0.0189797	0.0557958	0.0842813	0.0281324	0.153431	0.082315	0.166043	0.0778729	0.0798632	0.0812353	0.108236		40.5659	0.0703143	0.145709	0.259315	0.156661	0.310943	0.280342	0.173977	-0.0183119	0.045315	0.0255918	0.0350854	0.151946	0.14487	0.0577537	0.0327862	0.185411	0.194	0.165878	0.433583	0.59618	0.266275
	41.448	0.0607287	0.0545269	0.00895748	0.0177342	0.0177342	0.0126491	0.258801	0.499049	0.0275071	0.0260423	0.0533535	0.0727668	-0.0114402	-0.0169188	0.0241212	0.0406187	0.0682788	0.0140313	0.150472	0.0703023	0.159605	0.0931218	0.0650565	0.0768304	0.110954		41.562	0.0682409	0.14029	0.254445	0.152554	0.298358	0.278614	0.168478	0.00355441	0.0335307	0.026876	0.0384951	0.149191	0.141011	0.0542352	0.0348843	0.172143	0.188887	0.15947	0.432347	0.587898	0.252224
	42.4446	0.0631154	0.0496962	0.00515396	0.0218413	0.0218413	-0.0258753	0.241082	0.504195	0.0185456	0.0211367	0.0493286	0.0715225	-0.011236	-0.0146932	0.0142612	0.0456748	0.0668902	-0.00400995	0.135192	0.0643576	0.140756	0.0679424	0.0561556	0.0696902	0.111639		42.5643	0.0646263	0.133019	0.249165	0.146571	0.287527	0.2645	0.156731	0.00425986	0.0328016	0.032012	0.0382817	0.143624	0.138896	0.0498427	0.0318327	0.16433	0.181493	0.157811	0.423602	0.581372	0.247341
	43.446	0.0535433	0.0450068	0.0277554	-0.0305419	-0.0305419	-0.0136855	0.238255	0.504297	0.0352506	0.0451548	0.0532911	0.0757828	0.0050316	0.0119763	0.0361793	0.0608583	0.0930741	0.0377041	0.127676	0.0807071	0.141411	0.0715156	0.0594566	0.0751807	0.110245		43.566	0.0620045	0.130344	0.244066	0.142798	0.28484	0.261609	0.147053	-0.00385129	0.00497518	0.0280262	0.0361359	0.139088	0.134101	0.0496525	0.0334158	0.156194	0.174672	0.154935	0.418693	0.569397	0.237308
	44.4497	0.0582696	0.0421626	0.0390767	0.0332117	0.0332117	0.0225315	0.243046	0.491476	0.0286902	0.037092	0.0512117	0.0725317	-0.00456939	0.000151309	0.0251677	0.0502152	0.0776762	0.0385015	0.124447	0.078105	0.134484	0.0690012	0.0291134	0.0771654	0.104259		44.5623	0.0606982	0.124209	0.235881	0.136711	0.284232	0.25732	0.137649	-0.0232706	0.0294993	0.0144518	0.0286456	0.130899	0.129488	0.0364674	0.0425031	0.153406	0.169305	0.148312	0.414684	0.558238	0.228234
	45.4441	0.0587662	0.0295097	0.0258723	0.0552012	0.0552012	0.0034069	0.23251	0.498874	0.0143685	0.0212159	0.0449557	0.0630235	-0.0152225	-0.0199806	0.0155814	0.0201669	0.0577907	-0.00708506	0.11875	0.0669964	0.122636	0.0728604	0.0555298	0.0691708	0.108152		45.5639	0.0576762	0.118251	0.228283	0.131698	0.269832	0.247504	0.124939	-0.00927568	0.0393817	0.0232415	0.034193	0.129453	0.126415	0.0382037	0.0370828	0.148404	0.164239	0.144661	0.413545	0.545685	0.220888
	46.446	0.0548356	0.0405805	0.020798	-0.00609283	-0.00609283	0.000153214	0.211587	0.478618	0.0353559	0.045124	0.052593	0.0734913	0.0108696	0.0141881	0.0356725	0.0621888	0.0752967	0.0273219	0.123992	0.0809026	0.133894	0.0796276	0.087356	0.0753157	0.101284		46.566	0.0573175	0.115535	0.220204	0.123396	0.265465	0.239709	0.118358	0.0166327	0.00453422	0.0303353	0.0485386	0.126278	0.125725	0.0441314	0.0280147	0.136723	0.152033	0.136438	0.395624	0.528998	0.212598
	47.448	0.0489374	0.0327017	0.0273396	0.0153716	0.0153716	0.030985	0.197389	0.491305	0.0370519	0.0415436	0.050231	0.0691254	0.0101989	0.00867595	0.0222436	0.0434048	0.0817087	0.026777	0.111767	0.0770204	0.118379	0.09281	0.0634556	0.0745128	0.100841		47.568	0.0594238	0.115354	0.21618	0.121888	0.268561	0.242039	0.108462	-0.0280318	0.0116848	0.0119139	0.0240832	0.120978	0.115253	0.0353437	0.0299449	0.136403	0.149439	0.136326	0.386904	0.515256	0.209358
	48.444	0.0453409	0.0303157	0.0112292	0.0344789	0.0344789	-0.0237973	0.188398	0.451508	0.0325289	0.0470115	0.0487763	0.0713289	0.00544904	0.000682687	0.0247473	0.0472906	0.0703793	0.0160106	0.107817	0.0885982	0.112179	0.109314	0.0601377	0.0701828	0.0950017		48.5698	0.0518034	0.107305	0.206916	0.117111	0.254235	0.218355	0.101175	-0.00268702	0.0392037	0.0258372	0.0276688	0.123071	0.114774	0.0406036	0.0200065	0.131051	0.140498	0.13036	0.391088	0.495089	0.200993
	49.4463	0.0450559	0.0257416	0.00806414	-0.0114838	-0.0114838	-0.0192093	0.176711	0.451369	0.0349613	0.04455	0.0480987	0.067313	0.00559247	0.00553544	0.030599	0.0517029	0.091546	0.0315676	0.0987716	0.060671	0.10163	0.0637473	0.0577617	0.0634266	0.0953675		49.5671	0.050568	0.108015	0.204002	0.113333	0.247053	0.214351	0.0893514	0.0115078	0.0394497	0.0261162	0.0393699	0.1243	0.112775	0.0459662	0.00579507	0.117016	0.126699	0.125521	0.393285	0.476282	0.194517
	50.448	0.0392164	0.029129	-0.00100523	0.00281572	0.00281572	-0.00444045	0.153853	0.453276	0.0248345	0.0373346	0.0458499	0.0621778	-0.00491885	0.00728015	0.0166545	0.044436	0.0693159	0.0148816	0.0986013	0.0679717	0.105525	0.0812768	0.0413862	0.0603595	0.0946017		50.5683	0.0491532	0.107484	0.19907	0.112621	0.24784	0.218476	0.0826047	0.00955683	0.00314254	0.0288795	0.0325681	0.120749	0.109688	0.0400097	0.0178801	0.12008	0.13514	0.124188	0.372189	0.458106	0.184955
	51.4453	0.0313209	0.0178946	0.0109745	-0.0137147	-0.0137147	-0.0260441	0.147968	0.433006	0.0277051	0.0360032	0.048421	0.0642663	-0.000395985	0.00107925	0.0246008	0.0460059	0.0740093	0.0454241	0.0876091	0.0534598	0.0891681	0.0778423	0.0374145	0.0565349	0.0912285		51.5652	0.0434252	0.099306	0.190466	0.106975	0.231093	0.198692	0.0657516	-0.0119629	0.0191713	0.0197333	0.0216605	0.118168	0.103632	0.0392687	0.0155834	0.118567	0.130869	0.12146	0.358625	0.43478	0.173909
	52.4479	0.0314946	0.0203291	0.0114378	-0.00332232	-0.00332232	0.00964546	0.136989	0.424206	0.0269376	0.0408515	0.0478691	0.0592246	0.00556315	0.00227487	0.025448	0.0463982	0.0698313	0.0184548	0.0846456	0.0540395	0.0960821	0.0869691	0.052803	0.0584717	0.0872947		52.5659	0.0439933	0.0984567	0.184467	0.102923	0.227824	0.19588	0.0672023	-0.0215108	0.00464987	0.0195518	0.0199239	0.112798	0.0986828	0.0327959	0.022383	0.117571	0.127731	0.124134	0.337033	0.410086	0.171245
	53.448	0.0231871	0.0116926	0.00421771	-0.0116599	-0.0116599	-0.00249581	0.10939	0.420102	0.0420118	0.0500648	0.0519251	0.0607959	0.01545	0.0183878	0.025824	0.0632112	0.0760012	0.049824	0.0878865	0.0614181	0.0786105	0.0828683	0.0310107	0.0581767	0.0856113		53.568	0.0441205	0.0965196	0.176414	0.10127	0.226195	0.20193	0.0587623	-0.0294801	0.0209828	0.0130826	0.0125127	0.108673	0.0946201	0.0284602	0.0279817	0.112973	0.124222	0.128378	0.314165	0.379296	0.165724
	54.4439	0.0250362	0.0214865	0.0109821	0.021483	0.021483	0.00167481	0.111307	0.414163	0.0253188	0.0320972	0.0409951	0.057689	-0.00215173	-0.00236462	0.0258893	0.0368619	0.0555212	0.0091915	0.086179	0.0521611	0.0876353	0.0593627	0.035852	0.0533849	0.0839453		54.5641	0.0456882	0.0896419	0.167171	0.100465	0.216331	0.192681	0.0553936	-0.00489442	0.0223807	0.0195857	0.016897	0.107812	0.091635	0.0274437	0.014738	0.110198	0.120141	0.122574	0.27792	0.355944	0.158604
	55.446	0.022582	0.016097	0.017015	0.0452001	0.0452001	-0.00510137	0.107224	0.401044	0.0425251	0.0449081	0.0479508	0.0621457	0.00777767	0.0124914	0.0371858	0.0558736	0.0697628	0.0431079	0.0774941	0.0645408	0.0740318	0.0493157	0.0353344	0.0597264	0.0786889		55.5659	0.0443418	0.0873812	0.159153	0.0958423	0.209165	0.183842	0.0472231	0.00148305	0.0203778	0.0198375	0.0189232	0.106702	0.0869772	0.0290158	0.0197257	0.104863	0.118248	0.12255	0.255919	0.331288	0.159109
	56.448	0.0182706	0.00787896	0.00106858	0.0454647	0.0454647	0.00204433	0.0826132	0.390266	0.0138525	0.0247952	0.0370768	0.0491584	-0.0152649	-0.0209325	0.0106183	0.0165531	0.0433987	0.0109253	0.0776844	0.0412641	0.0702021	0.0966433	0.0530087	0.0479154	0.0807174		56.569	0.0459033	0.0841739	0.154286	0.0916114	0.200986	0.178951	0.0454424	-0.0164912	0.0194372	0.0215526	0.0176896	0.102471	0.0841623	0.023144	0.0186256	0.105253	0.112566	0.116492	0.210727	0.309346	0.156278
	57.4499	0.0165228	0.0130835	0.00758196	-0.0102064	-0.0102064	-0.0151474	0.0704643	0.371363	0.0186087	0.0362054	0.0427143	0.0537293	-0.00807853	-0.0060894	0.0115885	0.037935	0.0568515	0.024984	0.0770058	0.0530113	0.0632281	0.0708178	0.0399015	0.0441682	0.0769273		57.5639	0.0450555	0.0786811	0.144763	0.0872069	0.194869	0.172449	0.0391974	-0.00329228	0.0269334	0.0109138	0.0236453	0.102162	0.0834132	0.0333178	0.0242606	0.102331	0.109229	0.115098	0.189999	0.287674	0.151849
	58.446	0.0164143	0.0140744	0.0128941	0.0135866	0.0135866	0.00669805	0.0801301	0.36362	0.0165052	0.0303891	0.0360882	0.0456509	-0.00699476	-0.0170812	0.0139839	0.0273979	0.0506124	0.00577974	0.0700408	0.0379162	0.0632079	0.0833615	0.0554527	0.0449267	0.0744957		58.5658	0.0413434	0.0745348	0.13854	0.0798291	0.188666	0.169718	0.0403852	-0.00578201	0.0188681	0.013426	0.0160541	0.0984198	0.0816452	0.0265886	0.0130114	0.0978349	0.106256	0.112248	0.163261	0.269863	0.154481
	59.4479	0.00940027	0.0127601	-0.00315515	0.00222489	0.00222489	-0.0103633	0.0689985	0.35141	0.0166939	0.0300175	0.0395629	0.0470095	-0.00887207	-0.00630035	0.00862655	0.0372875	0.0563663	0.0220413	0.0612786	0.0370219	0.0608535	0.0513263	0.0344228	0.0400364	0.0721773		59.568	0.043063	0.0762163	0.138114	0.077968	0.195164	0.173625	0.0363218	-0.010779	0.0241417	0.0214708	0.0108361	0.0975745	0.0805257	0.0278371	0.00509916	0.0919666	0.102551	0.10591	0.143405	0.256215	0.151005
	60.4499	0.00437501	0.0145075	-0.00252456	-0.0721997	-0.0721997	-0.0168267	0.0545683	0.352426	0.0185829	0.0287071	0.0379596	0.047756	-0.000284358	-0.000630385	0.010915	0.0400562	0.0582351	0.0146936	0.0701664	0.0654786	0.0702347	0.0923251	0.0528394	0.0377896	0.0800464		60.564	0.0345045	0.0682101	0.128194	0.0717845	0.178612	0.158719	0.0380404	-0.013902	0.0217249	0.0175467	0.00236255	0.0966312	0.0769368	0.0249482	0.0105122	0.096204	0.101018	0.104539	0.104373	0.240464	0.151809
	61.446	0.00516431	-0.000422082	-0.000866432	0.00928215	0.00928215	-0.0304644	0.0603144	0.31991	0.0224149	0.0369737	0.037271	0.0492956	0.00353451	0.0041428	0.0238576	0.0419044	0.0630085	0.0326652	0.0660067	0.0400997	0.0739751	0.10374	0.051501	0.0444604	0.0672767		61.5658	0.0354543	0.0672916	0.124096	0.0670933	0.183542	0.157201	0.033253	-0.013144	0.014162	0.0130919	0.00024774	0.0903221	0.0728988	0.0234947	0.0171579	0.095642	0.0989447	0.102739	0.109839	0.232295	0.153938
	62.4481	0.00993011	0.000809885	0.0019874	-0.00508638	-0.00508638	-0.00278658	0.0325617	0.309935	0.0400018	0.0479627	0.0422319	0.0501186	0.0147782	0.0169103	0.0254946	0.0595455	0.0622879	0.0383589	0.0543822	0.0484596	0.0569128	0.0633614	0.031487	0.0432416	0.0625497		62.568	0.031157	0.0626425	0.117869	0.0640411	0.170622	0.153723	0.0330629	-0.0177865	0.0360008	0.013002	0.000662162	0.0863981	0.0712821	0.0187421	0.001388	0.0804769	0.0902174	0.097878	0.0906779	0.222346	0.144871
	63.45	-0.00103076	0.00800482	0.00552237	-0.00888578	-0.00888578	-0.0196878	0.0575976	0.293	0.0322775	0.0251959	0.0343653	0.0434673	-0.0099581	-0.0181419	0.00788477	0.0248426	0.0391314	-0.00142721	0.0506404	0.0364721	0.0589357	0.0596214	-0.000469715	0.0308031	0.0626301		63.5699	0.0282701	0.0623434	0.111486	0.06214	0.166246	0.138287	0.0399399	0.00320398	0.0464246	0.0244694	0.0152727	0.0847902	0.0721432	0.0279971	0.0134991	0.086134	0.0974129	0.0997428	0.0747297	0.214416	0.14022
	64.4519	0.00195885	-0.000255345	0.00525511	-0.0444103	-0.0444103	-0.034125	0.0470866	0.276111	0.0402261	0.0448006	0.0342538	0.0490753	0.00986437	0.00872515	0.0122961	0.0373558	0.0530746	0.0152936	0.057172	0.0360837	0.0580099	0.0756682	0.0416869	0.0339477	0.0619626		64.5658	0.0260728	0.0594767	0.106983	0.0597814	0.163469	0.14234	0.0452088	0.0098015	0.0280517	0.0244885	0.017901	0.0821026	0.0678283	0.0273999	0.00516576	0.0850379	0.0928398	0.0991967	0.0690356	0.204688	0.132347
	65.4539	-0.00496288	-0.00580959	0.0129799	0.00886929	0.00886929	-0.00450614	0.0361351	0.261133	0.0316435	0.0406117	0.0333049	0.046163	0.00494873	0.00496757	0.0205709	0.0364477	0.0541165	0.033611	0.0487645	0.0240258	0.0494006	0.0566401	0.0410935	0.036479	0.0528017		65.5687	0.0232504	0.0571868	0.0995391	0.0574311	0.157469	0.14047	0.040368	-0.00147902	-0.000570918	0.0099594	0.00612141	0.0785374	0.0654329	0.0202043	0.00617295	0.0799125	0.0914555	0.0961155	0.0579498	0.201384	0.130198
	66.4499	0.00236605	0.0094604	0.0155693	0.00892613	0.00892613	-0.0339266	0.0240251	0.254274	0.0338505	0.0449824	0.0370011	0.0432897	0.00698076	0.0144565	0.0251031	0.0388453	0.0646796	0.0522409	0.0532698	0.0420097	0.0583576	0.0869165	0.056002	0.0412003	0.0531975		66.5716	0.0247719	0.0537724	0.0968874	0.0573055	0.162191	0.136038	0.0331703	-0.0236996	0.00486238	0.00670884	-0.00465487	0.0770339	0.0588109	0.013769	0.0101072	0.0779307	0.08718	0.092942	0.0683647	0.201977	0.132055
	67.4528	0.0126461	0.0115148	0.0039003	-0.0521149	-0.0521149	-0.00467622	0.027014	0.235596	0.0109422	0.0187232	0.027253	0.033057	-0.0136802	-0.0127409	0.0066757	0.00786949	0.0359301	0.00225661	0.0557075	0.0520292	0.0625238	0.0886454	0.0589645	0.0267792	0.056655		67.5659	0.024919	0.0520791	0.0936841	0.0554338	0.163216	0.132974	0.0349158	-0.0170816	0.0118853	0.00890439	0.00432966	0.0749976	0.0579536	0.0202583	0.00452455	0.0770127	0.0843516	0.0917096	0.0613693	0.21415	0.1321
	68.4543	0.00704449	-0.00307574	0.00398541	-0.0119335	-0.0119335	-0.0191862	0.0330811	0.219745	0.0217064	0.0247163	0.0277407	0.0324433	-0.010271	-0.016362	0.00572646	0.0131169	0.037663	0.00218918	0.0523354	0.0430832	0.036618	0.0823549	0.0279894	0.0260338	0.0490497		68.5687	0.0198558	0.0436269	0.0850142	0.0487834	0.139334	0.121182	0.0243309	-0.0125378	0.0247392	0.0079575	0.00335526	0.0730991	0.0515771	0.0246212	0.00390447	0.0698127	0.0811393	0.0847589	0.0641471	0.218006	0.126555
	69.4499	0.0025669	-0.00435151	-0.0104911	4.15031e-05	4.15031e-05	-0.0266904	0.0138588	0.189415	0.0213944	0.0302356	0.0252655	0.0333199	-0.00706121	-0.0125467	0.00364345	0.0061621	0.0298466	0.006507	0.0621165	0.034058	0.0464659	0.0928079	0.0580056	0.0258527	0.0452335		69.5701	0.0198267	0.0474655	0.0819041	0.0476418	0.142703	0.125808	0.0311701	-0.00698934	0.0191554	0.0183736	0.00798644	0.0691689	0.0511575	0.0250765	-0.00956713	0.0673016	0.0727984	0.0796206	0.0737744	0.229548	0.124991
	70.452	0.00509515	-0.00302155	0.0147901	-0.0113572	-0.0113572	-0.021387	0.0122395	0.177864	0.0358358	0.0445283	0.0346581	0.0403537	0.0109984	0.0178	0.0200271	0.0517315	0.0502943	0.075884	0.0536282	0.0249347	0.0362411	0.092544	0.0499865	0.0348831	0.0418553		70.5718	0.0202149	0.044046	0.0805717	0.0458268	0.153401	0.120183	0.0291352	-0.0224339	0.0322109	0.0157362	0.013361	0.0677643	0.0495608	0.0258982	-0.00444474	0.064529	0.0729262	0.0768292	0.0583653	0.232025	0.121433
	71.4539	-0.00163906	-0.00514596	-0.000994163	-0.0073757	-0.0073757	-0.0193724	0.0299837	0.161158	0.0284425	0.0318224	0.0279144	0.0325039	0.00662461	-0.00651649	0.00590686	0.0352787	0.0281138	0.039402	0.0413284	0.0519289	0.0330242	0.0818152	0.0319913	0.0269052	0.0377277		71.5681	0.0146405	0.0399803	0.0742256	0.0409976	0.129874	0.106425	0.0192131	-0.000715908	-0.000849072	0.019382	0.0136089	0.0688253	0.0521042	0.0303516	-0.00226419	0.0663555	0.0686721	0.0735343	0.0722584	0.242504	0.115275
	72.4573	0.00591234	-0.00663427	-0.0149432	-0.00288907	-0.00288907	0.01165	0.0228262	0.139108	0.0384331	0.0398064	0.0290274	0.03722	0.00290888	0.00756603	0.0180353	0.0296193	0.0397005	0.0283316	0.0345092	0.0478022	0.0277788	0.0705462	0.0280808	0.0274568	0.0315776		72.5701	0.0141805	0.0415593	0.0732089	0.0395548	0.129582	0.0988082	0.0166363	-0.0338678	0.0354049	0.00125739	-0.00559805	0.0654681	0.0446385	0.026544	0.00502705	0.0689402	0.0681829	0.0724658	0.0596483	0.254371	0.114721
	73.4519	0.00416051	-0.0111325	-0.0112787	0.0407114	0.0407114	-0.0395607	0.0252772	0.123011	0.0504497	0.0510843	0.0318679	0.0421462	0.0165868	0.0123578	0.0215553	0.0304858	0.0569228	0.053441	0.0415461	0.0410829	0.0376394	0.067787	0.0413262	0.0333991	0.0318096		73.5733	0.015305	0.0430039	0.0721521	0.0397312	0.1267	0.104716	0.0132448	-0.00321809	-0.0163947	0.0206152	0.0084326	0.0681773	0.0497753	0.0335897	-0.000337426	0.0696252	0.0691216	0.0724941	0.0752965	0.252158	0.110966
	74.4539	0.0144648	-0.00281915	0.0264482	-0.0323294	-0.0323294	-0.0130439	0.0148173	0.111148	0.0423366	0.0382918	0.026641	0.0366396	0.0106786	0.00632514	0.0117951	0.0331987	0.0376712	0.040907	0.0348555	0.0314265	0.0275691	0.101894	0.037974	0.0262852	0.0333339		74.5696	0.016692	0.04	0.06942	0.0394825	0.122592	0.0979047	0.0156229	-0.022317	0.042151	0.00791099	-0.0050638	0.0635424	0.041955	0.0268037	-0.00411906	0.0708901	0.0633895	0.0683321	0.0577898	0.254725	0.10729
	75.4559	0.00191572	-0.0165418	-0.0121518	-0.0652587	-0.0652587	-0.0401231	0.00463707	0.0743475	0.0448861	0.0415707	0.0284489	0.0383673	0.0113187	0.0105479	0.0216576	0.0294428	0.047765	0.0436143	0.0349256	0.0328478	0.0205048	0.0768393	0.0370838	0.0174516	0.0374642		75.5701	0.0153571	0.0384645	0.0658193	0.0388146	0.115252	0.0934201	0.0127423	0.00228619	0.00190669	0.0265687	0.00944226	0.0660692	0.0460612	0.0345225	-0.00601917	0.0636221	0.0626201	0.0681433	0.0545781	0.249879	0.109228
	76.4521	0.0101162	-0.0162465	-0.00109939	-0.0377682	-0.0377682	-0.0140276	-0.00400435	0.0482328	0.0527198	0.0472089	0.0287713	0.0392059	0.0257598	0.0240941	0.0337471	0.0449298	0.0542734	0.0893934	0.0375706	0.0513093	0.0264196	0.080254	0.0630785	0.0280944	0.0340314		76.5719	0.0124805	0.0369858	0.0632402	0.0366049	0.117147	0.0900089	0.0107541	-0.0096195	-0.0183945	0.0141905	-0.00234488	0.0637722	0.0444564	0.0268805	-0.00440898	0.0690181	0.0576087	0.0614615	0.0512964	0.249368	0.108221
	77.4554	0.0096497	-0.0172986	0.000527927	0.0016456	0.0016456	-0.0205454	0.0178807	0.037949	0.0362371	0.0322678	0.0256617	0.0347608	0.0113761	0.00581348	0.0141552	0.0218431	0.030227	0.0385901	0.0395958	0.0473973	0.0207399	0.0827126	0.0531999	0.022871	0.0232867		77.5738	0.0137493	0.0382896	0.0633959	0.0395765	0.108581	0.0872864	0.00828717	-0.0284795	0.00620507	0.0115143	-0.0131159	0.060405	0.0395614	0.0219242	-0.00784457	0.0675025	0.0542712	0.0613358	0.0478345	0.253651	0.10654
	78.4559	0.00660075	-0.00823044	0.00379962	-0.0410028	-0.0410028	-0.0120694	0.00358193	0.0312472	0.0389009	0.0286579	0.0250256	0.032044	0.0177199	0.00402385	0.00897146	0.027633	0.0264749	0.027806	0.0273103	0.0323744	0.0118074	0.0506778	0.0313094	0.014507	0.023258		78.5758	0.0126198	0.037792	0.05909	0.04028	0.0981386	0.0795232	0.00707917	-0.0174958	0.00542777	0.0198359	-0.00292988	0.065774	0.0410252	0.0262362	0.00305448	0.0677614	0.0567083	0.0620156	0.0393733	0.25162	0.102292
	79.4579	0.0144975	-0.0239548	-0.00434999	-0.0193775	-0.0193775	-0.0304171	0.0114203	0.0137744	0.0340533	0.028798	0.0215288	0.0263724	0.00388833	-0.0107816	0.0107011	-0.00190204	0.0259079	0.021026	0.0375791	0.038988	0.0191528	0.0757662	0.0379304	0.0135315	0.0248422		79.5718	0.0119777	0.0372147	0.059142	0.0453773	0.0949891	0.0811439	-0.0031457	-0.0187113	-0.00965508	0.0234064	0.000621433	0.0668071	0.0406328	0.0267982	0.00289686	0.0634753	0.054052	0.0599143	0.0522577	0.251452	0.10441
	80.4539	0.0116001	-0.0157745	-0.00989823	-0.0101699	-0.0101699	-0.0163814	0.0212919	0.00715029	0.0465188	0.0444344	0.0256129	0.0300103	0.0147506	0.012296	0.017738	0.0206979	0.0448035	0.0316522	0.0345065	0.0211435	0.0162984	0.0539436	0.0266058	0.0182026	0.0204245		80.5746	0.0163923	0.0437629	0.0605552	0.0486385	0.099881	0.0857875	-0.00512949	-0.0372942	0.0182225	0.01268	-0.0124961	0.0636107	0.0385823	0.0204252	0.00632892	0.0690394	0.0543348	0.068667	0.0517519	0.258603	0.107335
	81.4562	0.00787714	-0.0144158	-0.0138239	-0.00795737	-0.00795737	-0.0145815	0.00677533	-0.0130089	0.036902	0.0404436	0.0232516	0.0300475	0.0123692	-5.00258e-06	0.0182594	0.0213768	0.0248395	0.0292983	0.0283929	0.0380307	0.0137847	0.0636102	0.0454091	0.0160399	0.0218553		81.5758	0.0129502	0.0392207	0.0565229	0.0505177	0.0957386	0.075009	-0.00137305	-0.00925173	0.0189413	0.0260329	0.00964321	0.0643797	0.0446013	0.0298875	-0.00206406	0.0648234	0.05054	0.0650737	0.0519659	0.254411	0.106028
	82.4581	0.00668456	-0.0247322	0.00288916	-0.0324719	-0.0324719	-0.0105449	0.0016336	-0.0252016	0.0512126	0.0411752	0.0248417	0.0299813	0.0282431	0.0133664	0.0189599	0.0264765	0.0343745	0.0523927	0.0343642	0.0445316	0.0192814	0.0812753	0.0484851	0.018902	0.0298441		82.5718	0.0127802	0.0376868	0.0576059	0.0496211	0.0876259	0.0752775	-0.00219376	-0.0098923	-0.0010754	0.0257951	0.00580481	0.0610392	0.042266	0.0254071	-0.00952955	0.0627023	0.0478795	0.060983	0.0482648	0.253078	0.103398
	83.4538	-0.00220205	-0.0246923	0.00401878	-0.0230334	-0.0230334	-0.00545119	-0.000475891	-0.0358246	0.0402866	0.0377483	0.0219346	0.0238876	0.0121814	-0.00103558	0.00713061	0.0118272	0.0188887	0.0371081	0.0324068	0.015747	0.0107176	0.0871407	0.0402275	0.0124132	0.0271859		83.5739	0.0104462	0.029621	0.0562059	0.0458075	0.0819215	0.0618812	-0.00102971	-0.0229188	0.0151821	0.0168959	-0.00669804	0.0586037	0.0400404	0.0166365	-0.00308694	0.0611683	0.048271	0.0623534	0.0530392	0.245395	0.104497
	84.4558	-0.00711305	-0.0151792	0.00207938	-0.0353916	-0.0353916	-0.0228142	0.00817492	-0.0205332	0.0364139	0.0405415	0.0207866	0.0240417	0.0105737	-0.00435986	0.0137985	0.00245786	0.0227272	0.0282199	0.0296338	0.0254546	0.013131	0.0875789	0.0686817	0.0127614	0.0299692		84.5758	0.0117408	0.0297808	0.0555084	0.0435022	0.0774406	0.069598	-0.00415704	-0.0147359	-0.00265197	0.026579	-0.00137395	0.0602456	0.0425044	0.0131497	0.00973031	0.0647725	0.0514745	0.0647797	0.0260398	0.241939	0.100833
	85.4585	0.00264135	-0.0198897	0.00164321	-0.0671632	-0.0671632	-0.0197923	0.0151846	-0.0315144	0.0368141	0.0446977	0.0224559	0.0250521	0.0149546	-0.000441961	0.0178526	0.0202331	0.0313366	0.0308222	0.0239283	0.0240086	0.0108976	0.0846759	0.0360089	0.0103149	0.0341778		85.5778	0.0159381	0.0315536	0.0581751	0.0432958	0.0813999	0.0690215	-0.00489426	-0.0402833	-7.23942e-05	0.0173367	-0.0060609	0.0562643	0.0367334	0.00940716	-0.00722608	0.0529935	0.0439943	0.0560809	0.0518388	0.239755	0.0995856
	86.4598	-0.00708014	-0.0272164	-0.00269876	-0.0156462	-0.0156462	-0.03121	-0.00161576	-0.0403006	0.0362108	0.0403037	0.0217241	0.0232574	0.0119208	0.00577885	0.0223847	0.0336562	0.0322473	0.0128624	0.035424	0.0489359	0.00227701	0.0913646	0.0389685	0.0137349	0.0301765		86.5739	0.0158433	0.0297827	0.0583664	0.0369783	0.0741884	0.0703302	-0.00557213	-0.0252817	0.0113562	0.0225757	-0.000382763	0.056789	0.0376919	0.012969	-0.0136277	0.0576594	0.0442351	0.0566098	0.0321431	0.234603	0.0994901
	87.4561	-0.00734417	-0.0200639	0.00107645	-0.0687634	-0.0687634	-0.0475517	0.00961287	-0.0663962	0.0360984	0.0471337	0.0187127	0.0231266	0.0152964	0.00200069	0.0210536	0.0126411	0.0258101	0.0259574	0.0298859	0.0265743	0.00122979	0.103388	0.0754599	0.00852935	0.0424147		87.5777	0.0127506	0.0247412	0.0549577	0.0304876	0.0584409	0.0504127	-0.00180182	-0.0216523	0.0204554	0.016418	0.000348148	0.0582739	0.0375159	0.0154054	-0.019754	0.0510227	0.041752	0.0546384	0.031442	0.224319	0.0916817
	88.4578	-0.00422468	-0.0100552	0.011881	-0.029288	-0.029288	-0.0139416	0.0164041	-0.0455281	0.0134264	0.0161927	0.00729882	0.0144615	-0.0194397	-0.0336346	-0.00618434	-0.00871537	-0.0128699	-0.0352225	0.0348899	0.0272995	0.0074981	0.0824365	0.053216	0.00159186	0.0300263		88.5781	0.0171449	0.0240819	0.0558207	0.03079	0.0617538	0.0580847	-0.00931765	-0.0201436	0.0280955	0.0242879	0.00405408	0.0574764	0.0382149	0.0204182	0.00297158	0.0546571	0.0447925	0.0546116	0.0390831	0.217676	0.0928217
	89.4538	-0.00787103	-0.019601	-0.0125972	-0.0761006	-0.0761006	-0.039864	-0.00452812	-0.0730705	0.0272448	0.0307111	0.0113413	0.0163755	-0.00341226	-0.012267	0.00755417	0.00977912	0.00830192	0.0195939	0.0261308	0.0368519	0.0138469	0.0884727	0.0541235	0.00108327	0.0398569		89.5739	0.0161346	0.0217408	0.0552477	0.0275592	0.0589714	0.0600518	-0.00850257	-0.0112494	0.0216946	0.0256155	0.00917416	0.0580149	0.0405648	0.019324	0.00637219	0.056604	0.0423937	0.0525294	0.0381415	0.218268	0.0907318
	90.456	-0.0135903	-0.0218009	-0.0108997	-0.00891553	-0.00891553	-0.0165087	-2.24581e-05	-0.0671948	0.0341197	0.0351028	0.0162227	0.0217646	0.0133723	0.00167563	0.0141308	0.0220553	0.019135	0.0588116	0.0288901	0.0256202	0.00644038	0.0866289	0.0426509	0.0121206	0.0309168		90.5758	0.0116309	0.0179225	0.0523738	0.0211274	0.0499739	0.0483912	-0.0130421	-0.0198571	0.025449	0.0181198	0.0133413	0.0585268	0.0410463	0.0151208	-0.0122536	0.0471254	0.0412025	0.0479397	0.0486121	0.212472	0.0873648
	91.4578	-0.00639813	-0.0284818	-0.00113099	-0.0290438	-0.0290438	-0.0434365	0.00420511	-0.0630643	0.0171414	0.0195753	0.0108254	0.0138968	-0.003946	-0.0186379	-0.00099358	-0.00567891	-0.00536053	-0.0174702	0.0188375	-0.000649869	0.0012245	0.0500253	0.0403849	-0.00335739	0.0255578		91.578	0.0102813	0.014984	0.0495575	0.01857	0.040346	0.0437578	-0.0113385	-0.017506	0.00215151	0.0196085	0.00664305	0.0561643	0.0425388	0.0149877	-0.0150739	0.0411952	0.0337446	0.0416029	0.0385161	0.206021	0.0860544
	92.4609	-0.0201762	-0.0201605	0.00611546	-0.0230521	-0.0230521	-0.0366329	0.00177016	-0.0658794	0.0370025	0.0355756	0.0142344	0.0276036	0.0143656	0.00382639	0.0213958	0.0142345	0.0314826	0.0416843	0.024253	0.0156351	0.014462	0.0800898	0.0523318	0.0107439	0.0318721		92.5739	0.012271	0.0155246	0.0491165	0.0191354	0.0505097	0.0501793	-0.0112661	-0.0112716	-0.00284838	0.0243257	0.00467552	0.0556803	0.0429116	0.0214504	-0.0130867	0.039842	0.0364064	0.0428186	0.0477868	0.200214	0.0860511
	93.4559	-0.018179	-0.0208591	-0.00515033	-0.0601305	-0.0601305	-0.0332569	0.00594672	-0.0898295	0.0504656	0.0482594	0.0207839	0.030003	0.0356246	0.0204061	0.0367556	0.0526935	0.0425282	0.0798393	0.0205506	0.0328487	0.00111603	0.0682921	0.0628954	0.0139771	0.0442448		93.5758	0.01197	0.0129541	0.044178	0.0130189	0.0394871	0.0437177	-0.0194776	-0.031204	0.0224231	0.0142407	0.00169484	0.0523877	0.0390431	0.0122432	-0.0174271	0.0404637	0.0396488	0.0410279	0.0324656	0.198563	0.0801924
	94.4579	-0.0171813	-0.0222968	-0.00942106	-0.0524725	-0.0524725	-0.0441742	-0.0112632	-0.0670503	0.0314961	0.0363329	0.0130723	0.0168662	0.00482445	-0.00814603	0.0111628	0.00296305	0.0127524	0.0256591	0.0302297	0.037202	-0.00583583	0.0733103	0.0433728	0.00212741	0.0345468		94.5779	0.0122998	0.0115174	0.0408064	0.0116391	0.0400628	0.0446091	-0.0256905	-0.00325633	0.0153589	0.0265041	0.00845114	0.0571953	0.0389798	0.0186615	-0.0148452	0.0346962	0.0367085	0.0413678	0.0423855	0.195848	0.0852121
	95.4598	-0.0194565	-0.022024	0.00703441	-0.0297488	-0.0297488	-0.0770517	-0.00125039	-0.0598614	0.0146647	0.0149371	0.00781241	0.0117322	-0.00534732	-0.0229428	0.00435688	0.00161086	0.0029475	0.00741303	0.0283775	0.0234403	-0.0128971	0.0780583	0.0425103	-0.00154059	0.032227		95.58	0.011277	0.00817553	0.0392018	0.0117667	0.0408004	0.0406028	-0.0236709	-0.0146117	0.00761424	0.0244	0.0109659	0.0537111	0.0397078	0.0121171	-0.00797723	0.0435583	0.0395311	0.0460141	0.0391906	0.190468	0.0788801
	96.462	-0.0233893	-0.02163	-0.00983185	-0.00964372	-0.00964372	-0.0496885	0.00218897	-0.0634614	0.0366696	0.0375014	0.0125083	0.02191	0.0185097	0.0045315	0.0210836	0.0195647	0.0303593	0.0502355	0.00721648	0.0199065	0.00183841	0.0621626	0.0512019	0.00913477	0.030778		96.5757	0.0105013	0.00651644	0.0348326	0.0115447	0.0337892	0.0370343	-0.0256397	-0.0236367	0.0179646	0.0219988	0.00115993	0.0544217	0.0371603	0.011378	-0.00492724	0.0425955	0.0356978	0.0444552	0.0390547	0.179975	0.0725221
	97.4578	-0.0216272	-0.025863	-0.00431858	-0.0121787	-0.0121787	-0.0285449	0.00880349	-0.0606667	0.0257468	0.0263295	0.00872949	0.0128025	-0.00145345	-0.00878591	0.00838967	-0.000101169	0.000918825	0.0231709	0.0240391	0.0369535	-0.004749	0.0575673	0.0295655	0.00358909	0.0253755		97.5779	0.0102712	0.00965427	0.0322398	0.0126989	0.039099	0.0333221	-0.0221089	-0.0114652	0.0104869	0.033192	0.00736071	0.0560994	0.0382531	0.0179111	-0.0197111	0.0377715	0.0305138	0.0424869	0.0390655	0.174906	0.0739249
	98.4598	-0.014485	-0.0264866	-0.0214823	-0.0470591	-0.0470591	-0.0364154	-0.0054548	-0.0600983	0.02525	0.0268954	0.00972611	0.0186672	0.00998159	-0.00962117	0.0125091	0.0186999	0.0200485	0.0268523	0.0177101	0.0236787	-0.00922324	0.054552	0.0288286	0.000696282	0.0295036		98.5799	0.00831813	0.00775396	0.030073	0.0134777	0.0330146	0.0332906	-0.0229426	-0.033638	0.014539	0.0189236	-0.00395178	0.0516576	0.0346855	0.00903115	-0.0106233	0.0481401	0.0358265	0.0434945	0.0470456	0.169075	0.0702857
	99.4618	-0.0182674	-0.0236236	-0.00352476	-0.0629941	-0.0629941	-0.0188514	0.00986168	-0.0725181	0.0302606	0.0340947	0.0110267	0.0206094	0.0199434	-0.00212233	0.00953854	0.0203523	0.0212167	0.0441436	0.0237417	0.0410083	0.000319378	0.0398228	0.0561963	0.00509741	0.034951		99.5818	0.00717362	0.0042752	0.0267866	0.0101598	0.0293552	0.0307247	-0.0277316	-0.0231639	-0.00193591	0.0290145	0.000941818	0.050834	0.031406	0.00692177	-0.0268117	0.0384162	0.031457	0.0356364	0.0387658	0.162671	0.0734051
	100.458	-0.0258083	-0.0265085	-0.0208774	-0.0127764	-0.0127764	-0.0325578	0.0129123	-0.0699923	0.00400353	0.00858967	0.00130701	0.0080654	-0.0152081	-0.0304633	-0.00860862	-0.0330012	-0.0191557	-0.013542	0.0199314	0.029392	-0.00730335	0.0661151	0.0337665	-0.00628246	0.0279645		100.578	0.00910583	0.00177988	0.0256605	0.0118308	0.0365834	0.0390809	-0.0269247	-0.0390679	-0.0178543	0.0115551	0.000886516	0.0482018	0.0310367	0.00561975	-0.0257005	0.0332739	0.0258128	0.0342272	0.0441145	0.150216	0.072766
	101.46	-0.0195298	-0.02373	-0.0186797	-0.0436183	-0.0436183	-0.051305	-0.00245343	-0.0872838	0.0342884	0.036083	0.00984773	0.0164989	0.0140861	0.000810318	0.0125998	0.0138321	0.0172475	0.0288927	0.0190312	0.0268899	-0.00881957	0.0436625	0.0484071	0.00100605	0.0338935		101.58	0.00959269	0.00326271	0.0256526	0.00847214	0.0419518	0.0336669	-0.0246817	-0.0442817	-0.00945644	0.00465614	-0.00469861	0.0480864	0.0298167	0.00255487	-0.0248653	0.0367078	0.0283413	0.0345273	0.0360614	0.142189	0.0743179
	102.462	-0.0272535	-0.0225255	-0.0124369	-0.0171027	-0.0171027	-0.0287736	-0.0021174	-0.0701311	0.0293768	0.0381605	0.0101608	0.0162512	0.016399	0.00478181	0.0220436	0.0144957	0.0321403	0.0316788	0.0144541	0.0109364	-0.00350623	0.0537834	0.0417993	0.00589183	0.0283114		102.582	0.00759444	-0.000246552	0.0238603	0.00705799	0.030459	0.0243432	-0.0259493	-0.0401907	-0.0283701	0.00481775	-0.00897316	0.0491451	0.0298934	0.00624758	-0.0082492	0.0381415	0.0332425	0.0403353	0.0307274	0.141414	0.0750183
	103.464	-0.0171774	-0.0194404	0.0131985	-0.0706153	-0.0706153	-0.000400199	0.0096565	-0.0715547	0.0261017	0.0239415	0.00887384	0.0132779	0.0108637	-0.0117212	0.0106767	-0.00223045	0.0144029	0.0260756	0.0241651	0.0202137	-0.00387413	0.0445239	0.0388543	0.00074768	0.0325379		103.584	0.00543709	-0.00394501	0.023102	0.00951952	0.0201418	0.0218721	-0.0269542	-0.055417	0.00509987	-0.00952249	-0.0179203	0.046696	0.0292027	0.00463195	-0.0137169	0.0392746	0.0302043	0.0427284	0.0401692	0.130738	0.073843
	104.46	-0.0228078	-0.0232034	-0.014289	-0.0124586	-0.0124586	-0.0411768	0.000387431	-0.0846855	0.029467	0.0365646	0.00827872	0.0162817	0.0179233	-0.00170113	0.0226904	0.0122069	0.0250398	0.0316328	0.0238569	0.041012	-0.00197158	0.0510864	0.0409635	0.0062017	0.0310815		104.58	0.00525868	-0.00468235	0.0243082	0.0104355	0.0223344	0.0241862	-0.0373118	-0.0167641	-0.017369	0.00627542	0.00687262	0.0452175	0.0330976	0.0158123	-0.00742373	0.040523	0.0312283	0.0477867	0.0266477	0.116445	0.0642949
	105.462	-0.0266156	-0.0212634	-0.00184126	-0.0473141	-0.0473141	-0.0168137	-0.00417396	-0.0830837	0.0244445	0.0303883	0.00737136	0.0158476	0.0183428	-0.00438405	0.0153333	0.0173203	0.0283763	0.0280416	0.0189908	0.0179222	-0.01058	0.0468319	0.0190272	0.00108063	0.0305072		105.582	0.00560001	-0.00563003	0.0210784	0.00887655	0.0271289	0.0261791	-0.0372045	-0.0243988	0.0028229	-0.00301018	-0.00619154	0.0411123	0.0300441	0.0094976	-0.00722587	0.0377721	0.028584	0.0472737	0.0326188	0.120147	0.0592892
	106.464	-0.0265088	-0.028089	-0.00201162	-0.0646822	-0.0646822	-0.0532723	-0.000269797	-0.0677071	0.0305291	0.0251361	0.00841241	0.0123573	0.0162035	-0.00154955	0.0259545	0.0122517	0.0243605	0.0210099	0.0207367	0.0511269	0.00402529	0.044279	0.0287272	0.000710329	0.0350525		106.578	0.00468224	-0.00470172	0.0197482	0.00848796	0.022417	0.0203052	-0.0349185	-0.027869	-0.00542531	-0.000608975	0.00252767	0.0402915	0.0314563	0.0147395	-0.019399	0.0300241	0.0261244	0.0422024	0.0536367	0.108245	0.0547596
	107.461	-0.0242038	-0.0369394	-0.0226813	-0.0259023	-0.0259023	-0.023143	0.00624875	-0.0787222	0.0135693	0.0191762	0.00436484	0.00786592	0.00507092	-0.0192021	-0.00230161	-0.00822182	0.000194645	-0.00644638	0.0200777	0.0172942	0.00276819	0.0642378	0.0444118	-0.00297331	0.0288614		107.58	0.00336556	-0.00645081	0.0183015	0.00881292	0.0232033	0.0240621	-0.0415959	-0.0271624	-0.0118888	-0.00347605	-0.00478129	0.0407498	0.029201	0.014088	-0.0156133	0.0377508	0.0265504	0.042039	0.0310256	0.101821	0.0502675
	108.462	-0.0188254	-0.029415	-0.026047	-0.0367057	-0.0367057	-0.0250524	0.0131057	-0.0659112	0.0270663	0.0221035	0.00848075	0.0101417	0.013166	-0.000457908	0.00680532	0.0104543	0.0115831	0.0199472	0.0164835	0.023254	-0.00277905	0.0802083	0.0197366	0.00176682	0.0298213		108.582	0.00816674	-0.00567239	0.0200341	0.00858322	0.0294162	0.0260463	-0.0397581	-0.0367794	0.0033692	-0.00634633	-0.00747854	0.037701	0.0289415	0.0123503	-0.0173388	0.033006	0.0242774	0.0387441	0.0283309	0.100777	0.0511264
	109.464	-0.0304543	-0.0260428	-0.0287171	-0.0198405	-0.0198405	-0.0391261	0.00141318	-0.0816123	0.0328443	0.0312947	0.00903877	0.0165403	0.0134168	0.00884071	0.0182383	0.0160071	0.0189996	0.051569	0.0280311	0.0194545	0.00544357	0.0968847	0.0454062	0.00729518	0.0363756		109.584	0.00765726	-0.00475844	0.019946	0.00977912	0.0194788	0.0193772	-0.0400859	-0.0357454	0.000935068	-0.00484216	-0.00211812	0.0389905	0.0318379	0.0112134	-0.0230176	0.0339977	0.0211441	0.0372336	0.031651	0.10123	0.0545341
	110.466	-0.0211046	-0.031135	0.00749284	-0.0390328	-0.0390328	-0.0250006	0.00907288	-0.0662916	0.0396371	0.0376945	0.0134334	0.0211806	0.0270359	0.0175133	0.02564	0.0359097	0.0420907	0.0680348	0.0267643	0.0124562	-0.00167044	0.0701354	0.0579608	0.0125559	0.0357725		110.58	0.00744894	-0.00569889	0.0182876	0.00809952	0.0167498	0.023287	-0.0440396	-0.0295713	0.0152931	-0.00580368	-0.0108996	0.0384731	0.0322611	0.00964216	-0.0116387	0.0380436	0.0251692	0.0364169	0.0395679	0.104571	0.0549236
	111.462	-0.0246747	-0.0296258	-0.0303013	-0.0912223	-0.0912223	-0.0529928	-0.00783047	-0.0855898	0.0289529	0.038991	0.0106624	0.019635	0.0334583	0.00895116	0.0156666	0.0161599	0.0299162	0.0524283	0.0235883	0.0491621	-0.00203087	0.0779117	0.0533462	0.00188434	0.0473202		111.582	0.00636692	-0.00343892	0.0161462	0.0113578	0.0124487	0.0233549	-0.0432593	-0.00977924	0.00164411	0.0051982	0.00344795	0.0390793	0.0395329	0.00960607	-0.0191597	0.0308067	0.0208061	0.0335144	0.0267338	0.0941544	0.0575512
	112.464	-0.0210274	-0.023403	-0.01129	-0.0337735	-0.0337735	-0.0238385	0.013438	-0.0767938	0.024191	0.0251303	0.00602476	0.0101334	0.01454	0.000668765	0.0132543	0.00108734	0.0137027	0.0203537	0.0233753	0.0322265	-0.00273015	0.0868334	0.0584785	0.00507862	0.033269		112.584	0.00690727	0.000241711	0.019258	0.0126636	0.0219201	0.0287527	-0.0469998	-0.0225593	-0.0101453	-0.00520478	-0.00833474	0.0367083	0.0414782	0.00512952	-0.00800339	0.0315315	0.0231743	0.0342455	0.0313013	0.0762096	0.0566028
	113.466	-0.0214619	-0.0246785	0.00323878	-0.0216085	-0.0216085	-0.00953671	0.0197218	-0.0913702	0.0168114	0.0203988	0.00568273	0.0110174	0.00823427	-0.00958303	0.00703578	0.00886873	0.00541535	0.0105037	0.0197749	0.0306999	-0.00780656	0.0715096	0.0463143	0.00337276	0.0305359		113.58	0.000853415	-0.0054901	0.014763	0.00801235	0.00444215	0.0255482	-0.039401	-0.0399732	-0.0111699	-0.0111844	-0.0133574	0.0365684	0.0361741	0.00101682	-0.0284607	0.018808	0.0133406	0.0275829	0.037014	0.0593737	0.0595997
	114.462	-0.0245028	-0.0296878	-0.0183165	-0.0386639	-0.0386639	-0.0341166	-0.012982	-0.0906061	0.0475493	0.0452818	0.0155688	0.0249166	0.0383755	0.0298991	0.0321232	0.0515413	0.0369572	0.0738006	0.01268	0.032541	-0.00427668	0.0476164	0.0409823	0.0103486	0.0399504		114.582	0.00192447	-0.00275619	0.0148382	0.00868823	0.00231409	0.0222214	-0.0362069	-0.0362251	0.00232282	-0.0136776	-0.0061736	0.0376346	0.0393788	0.00131414	-0.00467611	0.023215	0.0177697	0.0279781	0.0230952	0.0404258	0.0617768
	115.464	-0.0273573	-0.0229297	-0.0151327	-0.0402677	-0.0402677	-0.00562376	0.00970306	-0.0858027	0.0225581	0.0203753	0.00550627	0.00912133	0.00397037	-0.0120514	-0.00171954	-0.0124053	0.00113983	0.00488429	0.0199515	0.0249394	0.00130686	0.0634096	0.0290909	-0.00206961	0.0296992		115.584	0.0066098	-0.000416829	0.0158562	0.00853802	0.0101832	0.0295301	-0.042368	-0.021274	-0.014542	-0.00160948	-0.000405924	0.0375015	0.0369247	0.006293	-0.0190744	0.0175335	0.0151322	0.0216832	0.0329624	0.024707	0.0585879
	116.466	-0.0311546	-0.0306728	-0.031241	-0.0575661	-0.0575661	-0.0442214	-0.00357088	-0.107287	0.0348409	0.0300691	0.00762141	0.017685	0.0232623	0.00925892	0.0195257	0.0212545	0.0229027	0.0564065	0.0232456	0.0282626	-0.00339567	0.0847526	0.0502338	0.00272374	0.0434508		116.586	0.00410347	-0.00132563	0.0153667	0.00722194	0.00851837	0.0243242	-0.0319903	-0.0370257	-0.0232642	-0.0100757	-0.00892523	0.0400464	0.0335741	-0.000391038	-0.0235207	0.0185666	0.0177133	0.0212738	0.0220943	0.022339	0.0578324
	117.469	-0.0275266	-0.031242	-0.0107123	-0.0479553	-0.0479553	-0.0373651	0.00358692	-0.095147	0.0258712	0.0130247	0.00290367	0.00680577	0.00551059	-0.0150945	0.00324295	-0.0149999	-0.00306377	0.02073	0.0283837	0.0315516	0.00127826	0.0798082	0.0417838	-0.0028948	0.0359683		117.582	0.00122282	-0.0053624	0.00976804	0.0061502	-0.00744075	0.01508	-0.0323035	-0.0518749	3.62856e-05	-0.0119353	-0.0210596	0.0378169	0.0298575	-0.00388094	-0.0161744	0.0221739	0.0188491	0.0241749	0.0177045	0.0223292	0.0597353
	118.464	-0.0377	-0.0316285	-0.0268856	-0.03374	-0.03374	-0.0459279	0.00173568	-0.0896306	0.0355654	0.0351612	0.00466808	0.0182027	0.023458	0.0125781	0.0227876	0.012809	0.0210184	0.0511043	0.0242508	0.0256872	0.00306092	0.0736356	0.0415118	0.00469487	0.0373939		118.584	0.00184152	-0.00520124	0.0124266	0.00483412	-0.00146152	0.0152757	-0.0354546	-0.0459581	-0.00928085	-0.00521049	-0.0156717	0.0422755	0.0319334	0.00830981	-0.0144637	0.021712	0.0174535	0.0204194	0.0303766	0.0201222	0.0586034
	119.466	-0.0299215	-0.0309767	-0.0171677	-0.0474761	-0.0474761	-0.030541	0.00766159	-0.0692254	0.0268174	0.0202671	0.00519912	0.0108276	0.0117238	4.59647e-05	0.00721292	-0.00312729	0.00443145	0.0212793	0.0223026	0.0122199	-0.000876718	0.0536149	0.0419339	-0.00135874	0.0298672		119.586	-0.00304259	-0.0086232	0.00964464	0.00276037	-0.00186872	0.00486034	-0.0276515	-0.0373668	0.000589443	-0.0119776	-0.0212869	0.0425198	0.030412	0.00459837	-0.0113473	0.0160239	0.0198327	0.0174456	0.0265262	0.0173867	0.0546132
	120.468	-0.0279585	-0.0251145	-0.012773	-0.0473646	-0.0473646	-0.0324293	0.00520313	-0.0982526	0.031535	0.0316275	0.00771647	0.0163251	0.0241842	0.0108213	0.0229809	0.010393	0.0221123	0.0514576	0.0240636	0.0419428	0.000355449	0.0641687	0.0696269	0.00622855	0.0393135		120.588	-0.000500991	-0.00975358	0.00714571	0.00138808	-0.00366332	0.00866209	-0.0322432	-0.0438766	-0.0041849	-0.00790195	-0.0161537	0.0405191	0.0269771	0.000256933	-0.0193437	0.0130621	0.0171862	0.0133232	0.0320128	0.0128452	0.0542257
	121.47	-0.0327008	-0.0194376	-0.00625703	-0.0833962	-0.0833962	-0.0358971	0.00521562	-0.0799332	0.0317977	0.0248667	0.0102579	0.0129154	0.0221424	0.000676247	0.0128019	0.00584904	0.0139558	0.0461337	0.0167775	0.0329194	-0.00846373	0.0521286	0.0470477	-0.000608529	0.0395278		121.59	-0.00106472	-0.0090866	0.00933759	0.000881917	-0.00516998	0.0159757	-0.0285976	-0.0203126	0.0103017	-0.00261012	-0.0108435	0.0431752	0.0276248	0.00402533	-0.0167939	0.0157131	0.0170575	0.0131034	0.0215233	0.0112592	0.056226
	122.466	-0.0345107	-0.015384	-0.00234116	-0.0367957	-0.0367957	-0.0248773	0.00124833	-0.0774163	0.025699	0.0263493	0.00445577	0.0171038	0.0244809	-0.00210738	0.0168786	0.0145567	0.0199617	0.0605652	0.0254846	0.0340371	-0.00869174	0.0728774	0.0447046	0.00649926	0.0342521		122.586	-5.46428e-05	-0.0134107	0.00769785	-0.00196371	-0.00909034	0.00228488	-0.0291449	-0.0110463	-0.0026913	-0.0035331	-0.00502587	0.043269	0.0278582	0.0031769	-0.00874056	0.0183653	0.0240478	0.0141808	0.00466632	0.0107562	0.054231
	123.468	-0.0345942	-0.0277056	-0.0204916	-0.0557961	-0.0557961	-0.0521502	-0.00711592	-0.100522	0.0376379	0.0380121	0.00998168	0.0176299	0.0226423	0.0141705	0.0184351	0.016821	0.0308106	0.0484607	0.0190644	0.0173701	-0.00869734	0.0475061	0.048671	0.00105844	0.0397334		123.588	0.00262861	-0.0123127	0.00628187	-0.0015341	-0.00031291	0.0110294	-0.0306669	-0.0164716	0.00137024	-0.0169485	-0.0178607	0.03982	0.0256799	0.0011623	-0.020086	0.0129244	0.0188177	0.014699	0.0338556	0.00941991	0.0514443
	124.47	-0.0387598	-0.0285983	-0.020579	-0.0354502	-0.0354502	-0.0593839	-0.00491703	-0.0754758	0.032688	0.0266722	0.00678645	0.01717	0.0181778	0.00907803	0.0151121	0.00539245	0.0131636	0.0432315	0.0217632	0.00949478	-0.000174548	0.0608788	0.046025	0.00116718	0.0341751		124.59	0.00313072	-0.0128671	0.00630494	-0.00136819	0.000551606	0.00778765	-0.0348955	-0.0262552	-0.00486176	-0.0157302	-0.0255559	0.0378444	0.0228204	0.00239995	-0.0198553	0.0112354	0.0173626	0.0115258	0.0385491	0.00855596	0.0525647
	125.466	-0.0346179	-0.0216935	-0.0158201	-0.0406789	-0.0406789	-0.0349256	0.00601799	-0.093891	0.00985315	0.00468406	-0.000372453	0.0060388	0.00242918	-0.0287125	-0.00452797	-0.0233352	-0.00980549	-0.00705489	0.0156687	0.00238111	-0.00523727	0.0351542	0.0511401	-0.00991237	0.0292848		125.586	0.00194576	-0.0120098	0.00611706	-0.00319682	0.00903323	0.0138843	-0.0338305	-0.0172982	-0.0111672	-0.0118707	-0.0201424	0.0364034	0.0253108	0.00407344	-0.0158715	0.0144842	0.0205278	0.00917708	0.038816	0.00507437	0.0524001
	126.468	-0.0299535	-0.0251191	-0.015223	0.0154495	0.0154495	-0.0480611	0.00304125	-0.0914803	0.0139642	0.0140831	0.00238845	0.00682043	0.00368489	-0.0221351	0.00156749	-0.0118688	-0.00709623	-0.0113821	0.0173126	0.0303866	-0.00721862	0.0539648	0.0317613	-0.00259408	0.0295718		126.588	0.000335312	-0.0133318	0.00380163	-0.00544439	0.00439577	-0.000233171	-0.0347246	-0.0299392	-0.00449759	-0.017761	-0.0236541	0.0331121	0.0225302	0.00184692	-0.0222394	0.00669023	0.0155912	0.00863048	0.036982	0.00931319	0.0500857
	127.47	-0.0290601	-0.0301539	-0.00796635	-0.0370375	-0.0370375	-0.0514763	-0.00519215	-0.0744071	0.0281692	0.0305608	0.00691338	0.0150934	0.020119	0.00643421	0.0149695	0.00655457	0.00266894	0.0395457	0.015046	-0.0121285	-0.00888374	0.0316681	0.0304034	-0.00196508	0.0296587		127.59	0.00064187	-0.0168367	0.00181038	-0.00761231	0.00112551	-0.000895957	-0.0399434	-0.0237654	-0.00888087	-0.01123	-0.0197593	0.0354677	0.0233245	0.00461315	-0.0141058	0.0105384	0.0151441	0.0117432	0.0299337	0.0103256	0.0514245
	128.467	-0.0307964	-0.0267677	-0.0194157	-0.020734	-0.020734	-0.0488617	0.00242442	-0.0742009	0.0147229	0.0102535	-0.000478559	0.00615986	0.00949126	-0.0150518	-0.00266196	-0.0143046	-0.0124242	0.00600415	0.026142	0.0292763	-0.0114575	0.0700911	0.043585	-0.0034669	0.0302169		128.592	0.000619039	-0.0157485	0.00270322	-0.00732428	0.00613033	0.000619524	-0.0422323	-0.0326105	0.0105635	-0.015367	-0.0240117	0.0351833	0.0247364	0.00514963	-0.0108016	0.01143	0.0138913	0.0107528	0.0252602	0.0096147	0.0494418
	129.469	-0.0314405	-0.030821	-0.0186133	-0.0190271	-0.0190271	-0.0542649	-0.00077451	-0.0774834	0.0334846	0.0337321	0.00895107	0.0156208	0.0266594	0.00831755	0.0183844	0.0144833	0.0294215	0.0403362	0.0257976	0.0213923	0.00121139	0.0796065	0.0500717	0.00678342	0.0352085		129.589	0.00216524	-0.0144154	0.00513544	-0.00752618	0.00764457	0.00609069	-0.0355984	-0.0194119	-0.0099154	-0.00943198	-0.019304	0.0327669	0.0269481	0.00489788	-0.0167062	0.0111362	0.0117266	0.00654426	0.0219127	0.0117989	0.0489316
	130.47	-0.0332737	-0.0315478	-0.0212728	-0.0381779	-0.0381779	-0.0602305	-0.00705618	-0.074413	0.018278	0.0191719	0.00262894	0.0116259	0.0119575	-0.00246966	0.0106885	-0.000188897	0.000627869	0.0243137	0.0143508	0.0101748	-0.00921996	0.074099	0.0554493	-0.00272443	0.0338261		130.59	-0.00120109	-0.0173859	-0.00047265	-0.00827168	0.000808229	-0.00132985	-0.0400609	-0.0323217	-0.0125556	-0.0189358	-0.0178693	0.0313595	0.0244493	-0.00257617	-0.0141191	0.00810544	0.0109139	0.00700443	0.0241267	0.0119466	0.0555023
	130.896	-0.00511502	-0.0166605	0.0215711	0.0297313	0.0297313	0.0247313	0.00961478	-0.045286	0.0708135	0.0810301	0.0329034	0.0451792	0.0653186	0.0583771	0.061179	0.0605329	0.0648029	0.0915451	0.028188	0.0554687	0.0133799	0.118156	0.0890446	0.0427929	0.0378269		131.592	0.00201404	-0.0140648	0.00317635	-0.00709126	0.011277	0.0131225	-0.0304468	-0.0437252	0.0187163	-0.0247098	-0.0268881	0.0290426	0.0219939	-0.00126891	-0.00831767	0.0100152	0.00980545	0.0102241	0.0386901	0.00928654	0.0578541
	131.916	-0.0334081	-0.0285077	0.00448118	-0.0350869	-0.0350869	-0.0465116	0.00526827	-0.0803687	0.0462756	0.0396793	0.0150979	0.0248093	0.0419204	0.0240011	0.0280054	0.0422236	0.0284941	0.0589897	0.0288257	0.0247222	-0.00644116	0.0881869	0.054813	0.0126253	0.0401201		132.12	0.0204877	0.00689796	0.0252534	0.0172321	0.0387437	0.0389878	-0.00272944	-0.00680035	0.00904766	0.00767533	0.00951455	0.0521831	0.0475446	0.0247319	0.0154845	0.036711	0.0421339	0.0320334	0.0580918	0.0349253	0.0816844
	132.92	-0.0165588	-0.0226024	-0.0112532	-0.0354967	-0.0354967	-0.0400073	0.0239451	-0.041451	0.0185203	0.0182642	0.0044994	0.0135767	0.011062	-0.0174062	0.00614949	-9.68588e-05	0.00612631	0.00242137	0.0422124	0.019446	0.0118006	0.0855988	0.0689858	0.00487998	0.0320152		133.14	0.00375631	-0.009758	0.0127523	-0.000876847	0.0208907	0.0245113	-0.0323108	-0.0205636	-0.00252911	-0.0126676	-0.0104342	0.0374073	0.0310761	0.00407148	-0.00655687	0.0236214	0.0250689	0.0166883	0.0372708	0.039419	0.0736069
	133.92	-0.00667598	-0.0100006	0.000218941	0.00778223	0.00778223	-0.0269566	0.020449	-0.0035172	0.0242435	0.0301527	0.0125621	0.0246659	0.0228447	0.01327	0.0295077	0.018344	0.023514	0.0428329	0.0713487	0.0529122	0.0302596	0.109596	0.0966435	0.0257295	0.03227		134.142	0.00776045	-0.00228168	0.0290496	0.00742767	0.0506982	0.053031	-0.00369014	-0.0387113	0.00445761	-0.011487	-0.0155873	0.0464563	0.0383993	0.00597027	-0.0194913	0.0329491	0.035237	0.0178523	0.0496563	0.108032	0.101801
	134.916	-0.00148562	-0.00690819	-0.0232989	0.0349419	0.0349419	-0.0588871	0.0230962	0.00574975	0.0449084	0.0373546	0.0165062	0.0295075	0.0328887	0.0147827	0.0268343	0.0312759	0.0332845	0.0286903	0.0869821	0.0560481	0.0550492	0.0834782	0.0896663	0.0293655	0.0340229		135.144	0.0132613	0.0110552	0.0529177	0.0199227	0.0887695	0.0790995	0.0215332	-0.0205983	-0.00651378	0.00373641	-0.000740512	0.0670467	0.05449	0.0236381	-0.0044396	0.058784	0.0563284	0.0270653	0.101797	0.181263	0.140783
	135.918	0.00698791	0.00390359	-0.02084	0.00767257	0.00767257	-0.0407496	0.0532267	0.0171496	0.0319893	0.0356409	0.0175489	0.031636	0.0345269	0.0154697	0.0305689	0.0343628	0.0281012	0.0629604	0.104523	0.0752749	0.0843785	0.110068	0.106639	0.0364657	0.0392662		136.14	0.0264942	0.032574	0.0859338	0.0414598	0.130213	0.125486	0.0525459	-0.0506774	0.0364895	-0.00492993	-0.0114219	0.085791	0.0721668	0.0273332	0.00645346	0.0870864	0.0874472	0.0466917	0.122702	0.250325	0.183993
	136.92	0.0143426	0.0195557	-0.0157447	-0.00496533	-0.00496533	-0.0402145	0.0668483	0.0292703	0.0496547	0.0424672	0.0223984	0.0388311	0.0375312	0.0159845	0.0369714	0.0441187	0.0563779	0.0542494	0.13328	0.054483	0.108178	0.124704	0.128266	0.0439835	0.0453011		137.142	0.0254488	0.0454873	0.113171	0.0593404	0.156928	0.146978	0.0764981	-0.00541306	0.0151442	0.0206514	0.0153444	0.112686	0.0925348	0.0454148	0.0132267	0.112428	0.114231	0.0595992	0.163372	0.297988	0.221919
	137.916	0.0264473	0.0259241	-0.0223801	0.0059582	0.0059582	-0.0139154	0.0818462	0.0610124	0.0518069	0.0448249	0.0260843	0.0428501	0.0281404	0.0136981	0.0358446	0.0586276	0.0545054	0.0549743	0.151608	0.0705015	0.116852	0.114789	0.138473	0.0510623	0.0454547		138.144	0.0389474	0.0678798	0.145149	0.0824958	0.189815	0.17922	0.0990071	-0.0294624	0.0142389	0.0144997	0.00938352	0.127832	0.110484	0.0469563	0.0218289	0.135138	0.140038	0.0780861	0.18352	0.344685	0.250624
	138.92	0.0416551	0.0375474	-0.00501918	0.0265074	0.0265074	-0.0344818	0.105106	0.0649783	0.044098	0.0343929	0.0272898	0.0490641	0.0208168	0.0099925	0.0417412	0.0378217	0.0539295	0.0534625	0.164635	0.0897582	0.130866	0.133394	0.157462	0.0570228	0.0508449		139.142	0.0459506	0.0848053	0.170328	0.101901	0.206616	0.197072	0.125495	-0.0285936	0.0335453	0.0122304	0.0128036	0.148484	0.127619	0.0536775	0.0290475	0.156771	0.165076	0.0948419	0.222524	0.385409	0.277825
	139.92	0.0414494	0.0333281	-0.0112405	7.84341e-05	7.84341e-05	-0.038779	0.107003	0.0851718	0.049265	0.047779	0.0338338	0.0530936	0.0383948	0.0189331	0.0523416	0.0623552	0.0746142	0.0469495	0.185512	0.0882854	0.150624	0.134562	0.153113	0.0611629	0.0557898		140.142	0.0520782	0.0992693	0.194531	0.118777	0.227067	0.218697	0.143286	-0.0109264	0.0362122	0.0233921	0.0312236	0.164815	0.141232	0.0711533	0.0226158	0.168232	0.178644	0.105552	0.242772	0.42015	0.306308
	140.922	0.0490445	0.0469068	-0.00867919	-0.0148987	-0.0148987	-0.0273955	0.111314	0.111803	0.0393488	0.0429113	0.0320175	0.0557047	0.0169104	-0.00121728	0.0386556	0.0428889	0.0669849	0.0443563	0.201556	0.0914292	0.173783	0.150881	0.172658	0.0618288	0.0647355		141.144	0.0581219	0.11405	0.213072	0.135926	0.239762	0.229208	0.160679	-0.00106295	0.0454516	0.0370301	0.0400525	0.176639	0.15223	0.0772239	0.0215183	0.178368	0.193924	0.118066	0.266234	0.452328	0.323527
	141.918	0.0609871	0.0494616	-0.00729563	0.00862823	0.00862823	-0.0317648	0.127542	0.138707	0.034252	0.0375059	0.0317769	0.0576972	0.0179957	-0.00713096	0.0369578	0.0578906	0.0731661	0.0243749	0.209661	0.0880355	0.186932	0.157317	0.16217	0.0662389	0.066615		142.146	0.0637375	0.131077	0.232298	0.150096	0.261429	0.248618	0.172525	-0.00986111	0.0475734	0.0413607	0.0452102	0.187563	0.161087	0.0830745	0.0183202	0.190512	0.209428	0.12944	0.300619	0.4811	0.343245
	142.92	0.0635459	0.0512624	-0.01231	0.0182051	0.0182051	-0.0156195	0.129412	0.151334	0.043352	0.0364473	0.0388259	0.0664607	0.018898	-0.000710801	0.0489362	0.0586851	0.0878973	0.0507492	0.218294	0.0981159	0.188684	0.126013	0.179755	0.0723668	0.0652357		143.142	0.0663019	0.13849	0.246774	0.16039	0.265735	0.247915	0.176965	0.000971992	0.0290315	0.0431698	0.0540327	0.194672	0.164784	0.0914759	0.0361818	0.203201	0.225024	0.146002	0.319225	0.502608	0.355322
	143.922	0.0530559	0.0555611	-0.00761686	0.013566	0.013566	-0.0308339	0.130127	0.185544	0.0408861	0.048485	0.0381254	0.0701408	0.0199747	-0.00261048	0.0412562	0.0679307	0.0919589	0.0414829	0.227893	0.0932625	0.202626	0.134786	0.179285	0.0742805	0.0710409		144.144	0.0682004	0.148908	0.257893	0.169561	0.278481	0.261569	0.190389	-0.0101068	0.0347061	0.0444266	0.0398309	0.199888	0.171254	0.0917842	0.0207733	0.207323	0.231589	0.147837	0.336387	0.519589	0.360202
	144.918	0.0593417	0.0588056	-0.0224317	0.00655917	0.00655917	-0.0388167	0.156266	0.205889	0.0438065	0.0419716	0.042542	0.0732323	0.0213007	0.000919638	0.0540647	0.0741075	0.095921	0.0259332	0.236405	0.10397	0.20728	0.152851	0.191442	0.0781705	0.0782225		145.146	0.0704174	0.156231	0.267806	0.175882	0.288756	0.266774	0.1906	-0.0128016	0.0565773	0.0425136	0.0366046	0.204007	0.174845	0.0918597	0.0337811	0.212763	0.240295	0.157389	0.352666	0.535144	0.371375
	145.921	0.0734344	0.061621	-0.0192346	0.0281639	0.0281639	-0.0440675	0.157092	0.229426	0.05031	0.0497068	0.0473551	0.0803563	0.0290326	0.0140251	0.0553046	0.0930752	0.111683	0.050462	0.243895	0.10018	0.210317	0.145479	0.18991	0.0863344	0.0772938		146.142	0.0712042	0.158777	0.273598	0.180699	0.281496	0.266077	0.191205	0.00358996	0.0388882	0.0532172	0.0523233	0.208119	0.177379	0.090008	0.0319011	0.218262	0.247194	0.16207	0.373854	0.548222	0.378678
	146.922	0.0623825	0.064118	-0.0135338	0.037806	0.037806	-0.0273605	0.164823	0.265668	0.0479537	0.0507288	0.0495944	0.0802783	0.0250955	-0.00421194	0.0482057	0.0852093	0.0947722	0.0560115	0.241615	0.0908597	0.217229	0.156504	0.193394	0.0880412	0.0806521		147.144	0.0720749	0.16743	0.283843	0.185799	0.299901	0.277686	0.203571	-0.0149802	0.027914	0.0454075	0.0447053	0.206746	0.176043	0.082749	0.0363883	0.222151	0.257002	0.168039	0.379938	0.556811	0.381427
	147.924	0.0692506	0.0664585	-0.00964934	0.0247434	0.0247434	-0.0452249	0.180288	0.281572	0.0498225	0.0462252	0.0495501	0.086285	0.0214493	-0.000798117	0.0451482	0.090156	0.102919	0.0349134	0.240924	0.0892145	0.224143	0.152362	0.19656	0.087872	0.0857637		148.146	0.0700269	0.167852	0.285514	0.187667	0.286195	0.27144	0.213612	-0.0207173	0.0178616	0.0434125	0.0371625	0.203434	0.175374	0.0799936	0.0346369	0.225987	0.257858	0.172053	0.386491	0.562156	0.383544
	148.92	0.0600402	0.0723732	-0.00994554	0.0210724	0.0210724	-0.0374921	0.184391	0.305236	0.049164	0.0519517	0.0506171	0.0868835	0.0226155	0.00101453	0.0493319	0.0871156	0.108285	0.04212	0.239382	0.0898611	0.220186	0.121032	0.180859	0.0877029	0.0858048		149.142	0.0716822	0.171948	0.291279	0.191371	0.296392	0.27951	0.214161	-0.0298149	0.0270881	0.0406311	0.0380679	0.203397	0.171207	0.0775623	0.0327411	0.227387	0.259602	0.172803	0.38999	0.566885	0.386393
	149.922	0.0595224	0.0650988	-0.0205471	0.0164535	0.0164535	-0.0194182	0.198733	0.319488	0.0612219	0.0587452	0.0566754	0.0901986	0.035994	0.0193013	0.0534738	0.101564	0.120699	0.0535238	0.244024	0.101684	0.223264	0.138837	0.184997	0.094782	0.0874179		150.144	0.0704456	0.174096	0.29148	0.191284	0.296396	0.280048	0.206043	-0.00445064	0.024998	0.0470706	0.0473183	0.204888	0.169339	0.0715404	0.0329347	0.221704	0.25832	0.175827	0.394822	0.570006	0.387746
	150.926	0.0624673	0.063196	-0.0255214	0.025115	0.025115	-0.0626177	0.201704	0.343515	0.0592443	0.0634185	0.056949	0.0949462	0.0376772	0.00689087	0.0497253	0.105569	0.121262	0.0586839	0.240584	0.0919527	0.208369	0.123426	0.172641	0.0923614	0.0914598		151.146	0.0707163	0.175505	0.294231	0.191204	0.302631	0.283838	0.197345	-0.0252176	0.0375146	0.0442699	0.0404034	0.202239	0.166754	0.0692274	0.024573	0.221935	0.25586	0.174836	0.402629	0.569031	0.384121
	151.92	0.0554632	0.0609055	-0.0144473	-0.00868253	-0.00868253	-0.0350677	0.202232	0.347334	0.0595487	0.0611016	0.0571104	0.0969293	0.0315079	0.0126776	0.0456158	0.107498	0.122948	0.0642013	0.238315	0.106038	0.22309	0.110727	0.171291	0.0916371	0.092968		152.148	0.0709425	0.173175	0.291945	0.188451	0.295417	0.274915	0.187148	-0.0109641	0.0310042	0.0397381	0.0444112	0.199364	0.164705	0.0743619	0.0311295	0.218607	0.259206	0.174436	0.417728	0.573269	0.381891
	152.922	0.056405	0.0671898	-0.0265793	-0.015601	-0.015601	-0.0240095	0.217684	0.357515	0.0370348	0.0468597	0.0513349	0.0895362	0.0139654	-0.00851338	0.0338174	0.0753898	0.110936	0.0217146	0.222415	0.0839618	0.212057	0.120086	0.157935	0.0819797	0.0965393		153.145	0.0748574	0.173214	0.291193	0.186869	0.301093	0.274518	0.174923	-0.00744461	0.0292779	0.0465145	0.0409123	0.196492	0.161189	0.0707767	0.0253055	0.210561	0.249649	0.167252	0.409965	0.572846	0.374065
	153.924	0.0464014	0.0551831	0.000628141	0.0468103	0.0468103	-0.0345811	0.234559	0.393634	0.0448533	0.048016	0.0559488	0.0929275	0.0262296	0.00305202	0.041574	0.0905514	0.0953899	0.0359017	0.224381	0.0932189	0.208967	0.146677	0.162769	0.0939088	0.0966995		154.146	0.0691475	0.169024	0.28472	0.181377	0.290049	0.26915	0.167088	-0.0179044	0.0457749	0.0351764	0.0413673	0.191452	0.154059	0.0586968	0.0206829	0.207444	0.244638	0.166555	0.420885	0.573359	0.368324
	154.92	0.0517591	0.0616458	0.00535488	0.0234144	0.0234144	0.00553785	0.230748	0.395248	0.0490828	0.0426524	0.0578345	0.0905855	0.0165131	-0.0041149	0.0458717	0.079352	0.115729	0.0168258	0.21621	0.0716989	0.208891	0.132804	0.14483	0.0905169	0.095569		155.148	0.0729983	0.169792	0.28518	0.179802	0.29303	0.274205	0.153713	-0.00726648	0.0286349	0.0413542	0.0393777	0.187614	0.154255	0.0588481	0.0359155	0.212144	0.246257	0.169494	0.427488	0.567448	0.356632
	155.922	0.0496017	0.0506239	-0.00542265	-0.0266297	-0.0266297	-0.0366695	0.232636	0.413123	0.053261	0.0549065	0.0531026	0.0919413	0.0209952	0.00718475	0.0392878	0.0896655	0.111107	0.018604	0.204996	0.101832	0.205499	0.146425	0.164536	0.0875642	0.10429		156.145	0.0708481	0.164206	0.276893	0.173559	0.285048	0.263435	0.146727	-0.0201181	0.0255314	0.0394166	0.035423	0.182183	0.147118	0.0524038	0.0317804	0.208418	0.237668	0.16739	0.41642	0.569141	0.347291
	156.924	0.0448566	0.0471729	-0.0182415	-0.0119965	-0.0119965	-0.0402172	0.229536	0.381994	0.034739	0.0356153	0.0535132	0.0855744	0.00876772	-0.0127986	0.0256251	0.0688117	0.0872065	0.0271446	0.201797	0.0845428	0.20114	0.13893	0.132478	0.0780085	0.0993008		157.147	0.0702255	0.157434	0.269235	0.17014	0.267661	0.252178	0.141869	-0.015774	0.000322971	0.0386314	0.0458177	0.178305	0.145123	0.0553392	0.0100619	0.192815	0.220942	0.160964	0.395574	0.567328	0.339153
	157.92	0.0358671	0.0489379	-0.00264319	0.0261681	0.0261681	-0.0272489	0.238153	0.404704	0.0532789	0.0558058	0.0564527	0.0872734	0.0253743	0.000934896	0.0362715	0.0892572	0.0940546	0.0586794	0.190622	0.0728613	0.186239	0.136512	0.1423	0.0885228	0.0954074		158.148	0.0749448	0.160789	0.26616	0.169425	0.288174	0.270762	0.131784	-0.0411336	0.0368709	0.0265987	0.0307177	0.170042	0.138403	0.0503004	0.0191168	0.192951	0.217244	0.161661	0.41301	0.567646	0.330931
	158.922	0.0371589	0.0298263	-0.0102955	-0.00208849	-0.00208849	-0.0489666	0.23425	0.396342	0.0494362	0.0509794	0.0580383	0.0903585	0.0185213	0.0081905	0.042533	0.0828274	0.107277	0.0451758	0.188317	0.0879485	0.189751	0.169006	0.136131	0.0851578	0.0989613		159.15	0.0701797	0.155624	0.255221	0.158378	0.269369	0.252731	0.125327	-0.00957918	0.00752246	0.0387772	0.0463251	0.172209	0.138333	0.0600289	0.026438	0.193945	0.214699	0.15908	0.424206	0.563865	0.313184
	159.925	0.0365357	0.0499239	-0.0159132	0.026759	0.026759	-0.00718609	0.253258	0.413116	0.0559502	0.0533824	0.0579957	0.0936221	0.0344934	0.0148178	0.0400501	0.0907924	0.1027	0.0566309	0.175514	0.0655628	0.177618	0.13867	0.109746	0.0891651	0.0950008		160.146	0.0701507	0.153295	0.248749	0.154241	0.270865	0.254707	0.119358	-0.0321427	0.0343441	0.0257863	0.038845	0.161914	0.133486	0.0438578	0.0193447	0.182172	0.202506	0.15309	0.419907	0.562673	0.305913
	160.92	0.0251274	0.0339108	-0.0191217	0.0156064	0.0156064	-0.0292552	0.237943	0.401394	0.0418405	0.0395068	0.0553623	0.0839616	0.0200294	-0.00346454	0.0380237	0.079236	0.0815811	0.0245993	0.172068	0.0839679	0.167034	0.123989	0.122249	0.0787477	0.0958922		161.148	0.0688949	0.150778	0.238795	0.146654	0.265186	0.240798	0.109358	-0.0189094	0.0172485	0.0364477	0.0422055	0.160119	0.132555	0.0498117	0.0151748	0.176824	0.194062	0.150394	0.406943	0.55606	0.292139
	161.922	0.0264916	0.0319334	-0.0286116	0.00124596	0.00124596	-0.0331913	0.246231	0.397283	0.0538041	0.0537871	0.0609805	0.0882456	0.0307872	0.0130571	0.0431603	0.0849752	0.096085	0.0629634	0.166056	0.0859164	0.16514	0.136648	0.134737	0.0834335	0.0957622		162.15	0.0658219	0.146882	0.228983	0.141854	0.253808	0.240534	0.104594	-0.0193104	0.00405849	0.0309883	0.0419099	0.15341	0.128149	0.0499375	0.0208897	0.175286	0.18491	0.146226	0.403454	0.552853	0.283056
	162.924	0.029203	0.0304201	-0.0242203	-0.0444324	-0.0444324	-0.0389599	0.229235	0.396921	0.0627062	0.0687428	0.0626436	0.0926617	0.043136	0.0276857	0.0551799	0.102399	0.107714	0.0763685	0.150563	0.0525275	0.154321	0.105234	0.118751	0.0788855	0.0962898		163.152	0.0645494	0.142195	0.222027	0.137369	0.248097	0.23112	0.100476	-0.0349771	-0.00653166	0.0265736	0.0306053	0.149679	0.119723	0.0469851	0.0255305	0.179233	0.180987	0.144417	0.392504	0.546232	0.270043
	163.926	0.0216556	0.0207676	-0.0229944	-0.0253911	-0.0253911	-0.0466681	0.241272	0.386366	0.0548665	0.0502402	0.0597855	0.0860154	0.0340164	0.0119072	0.0410913	0.0777022	0.0946505	0.0521568	0.149054	0.0724524	0.150654	0.105481	0.111873	0.073981	0.0947533		164.148	0.0620293	0.140858	0.215257	0.136013	0.24551	0.231703	0.0937492	-0.0313049	0.0220499	0.0186975	0.034067	0.145811	0.114329	0.0431876	0.0215372	0.178267	0.175154	0.141181	0.390249	0.540325	0.260879
	164.928	0.0158851	0.0121107	-0.0218477	-0.0142217	-0.0142217	-0.0408226	0.232113	0.390345	0.0598612	0.0557559	0.0575206	0.0859733	0.0309173	0.0104177	0.0379941	0.0756872	0.101575	0.0552216	0.146709	0.0554499	0.140925	0.114508	0.108069	0.0737359	0.093514		165.15	0.0569043	0.132149	0.206838	0.131965	0.238185	0.225098	0.0843246	-0.0220375	0.0228368	0.0244308	0.0384351	0.141551	0.11153	0.0412834	0.0180349	0.168669	0.166515	0.138341	0.398866	0.53611	0.257111
	165.924	0.0134407	0.0185592	-0.0146397	-0.0532803	-0.0532803	-0.0577706	0.221317	0.404892	0.0477954	0.0471688	0.0551563	0.0772811	0.0226949	0.0029363	0.0338339	0.074069	0.0918693	0.0421067	0.137158	0.06441	0.130391	0.0907375	0.0977374	0.0649819	0.0986712		166.152	0.0561934	0.127927	0.200336	0.126462	0.233469	0.219612	0.0803316	-0.0201964	0.0102823	0.0270274	0.0338661	0.141035	0.106573	0.0355244	0.0198071	0.15673	0.161909	0.134	0.387812	0.527259	0.244936
	166.928	0.0116479	0.0131728	-0.0144786	0.00272338	0.00272338	-0.0544976	0.20753	0.398806	0.0421413	0.044713	0.0534496	0.0772786	0.0196297	-0.00132658	0.0331927	0.0646608	0.0793916	0.0341815	0.134757	0.0858918	0.130515	0.0964257	0.109584	0.0683527	0.0923883		167.148	0.0554106	0.124021	0.193254	0.121887	0.236165	0.21661	0.0854519	-0.0286666	-0.00781913	0.0204749	0.0271289	0.137681	0.100433	0.0365374	0.0209681	0.148547	0.153265	0.130364	0.380711	0.518573	0.23674
	167.928	0.0129413	0.00927011	-0.0196444	-0.0182969	-0.0182969	-0.0468755	0.200319	0.381865	0.0341663	0.0371892	0.0525925	0.0696495	0.0117451	-0.00324329	0.0261737	0.0487292	0.0657347	0.014751	0.122982	0.0520909	0.11436	0.101016	0.109254	0.059064	0.0905009		168.15	0.0508895	0.115116	0.182974	0.113628	0.21779	0.202813	0.0735329	-0.0298841	-0.0175665	0.0135374	0.0223287	0.13061	0.09754	0.0348848	8.08725e-05	0.134161	0.14313	0.121934	0.391042	0.516609	0.230231
	168.924	0.0104316	0.00702121	-0.00945574	0.0154801	0.0154801	-0.0349099	0.186418	0.400831	0.0465238	0.0484559	0.0569385	0.0726775	0.0239267	0.0094105	0.0323707	0.0675457	0.097567	0.0402793	0.111612	0.0457181	0.113001	0.0863256	0.0808842	0.066284	0.0874047		169.152	0.0474268	0.108353	0.173385	0.107223	0.214006	0.198402	0.0748089	-0.0404066	0.0379635	0.00469959	0.0190687	0.125746	0.0951559	0.0310566	0.0157329	0.139816	0.14181	0.124404	0.377041	0.501189	0.227476
	169.926	0.0165514	0.0044915	-0.0397488	-0.00140387	-0.00140387	-0.0420239	0.196725	0.389657	0.026356	0.0341811	0.048998	0.0667856	0.00485449	-0.0139384	0.0141467	0.0355503	0.0664682	0.0087207	0.106856	0.0458604	0.106023	0.0787031	0.0837697	0.0537469	0.0906066		170.156	0.0467376	0.105147	0.169426	0.10208	0.215198	0.196845	0.0635337	0.00463019	-0.0195259	0.0287418	0.0482172	0.128748	0.0956731	0.0423428	0.00278136	0.136237	0.136186	0.118947	0.37447	0.493707	0.223353
	170.928	0.0156364	0.00480369	-0.0263356	-0.00361596	-0.00361596	-0.048141	0.169011	0.377404	0.0195957	0.032325	0.0489854	0.0640609	0.00171416	-0.0191667	0.0141644	0.0359793	0.0675767	-0.000124022	0.102443	0.0765414	0.107224	0.0985654	0.10403	0.0538723	0.0879836		171.15	0.0436755	0.1012	0.163709	0.0983596	0.210545	0.197073	0.0598314	-0.031372	-0.0147524	0.00567815	0.0147932	0.119349	0.0883473	0.0316251	-0.00150232	0.126189	0.131302	0.114286	0.367455	0.48207	0.2156
	171.924	0.00601885	-0.0062421	-0.00733313	-0.074443	-0.074443	-0.0546065	0.167016	0.355847	0.0524307	0.0578352	0.0556328	0.0757943	0.0409684	0.0160106	0.0358149	0.0758221	0.0791479	0.0701395	0.10662	0.0525358	0.0984507	0.0858172	0.102529	0.0572767	0.087916		172.152	0.0396133	0.0960535	0.160541	0.0912479	0.200243	0.191545	0.0571506	-0.0406187	0.00518721	0.00475107	0.00895675	0.115999	0.0845715	0.0277382	-0.00353223	0.117304	0.129062	0.109651	0.359982	0.467714	0.203468
	172.926	0.00807672	-0.0129278	-0.00396581	0.00353449	0.00353449	-0.0334436	0.14651	0.34691	0.0382731	0.0517471	0.0527499	0.0718405	0.0298647	0.00226378	0.0299856	0.0659007	0.0733053	0.056749	0.0897628	0.0546091	0.0932629	0.0696685	0.0995034	0.0581615	0.075892		173.154	0.0415095	0.0947257	0.155195	0.0870715	0.196432	0.189796	0.053724	-0.018295	-0.00609726	0.0106706	0.0237417	0.118477	0.0812584	0.0299287	-0.00529992	0.114702	0.120084	0.107523	0.348037	0.455993	0.1978
	173.928	0.0119319	-0.0037969	-0.0143405	-0.0218128	-0.0218128	-0.0564087	0.136814	0.349668	0.0466383	0.0497529	0.0535574	0.0714131	0.0364522	0.0141703	0.034286	0.0537152	0.09164	0.0550348	0.0926434	0.0290492	0.0903474	0.0856169	0.0928124	0.0555379	0.079117		174.156	0.0402536	0.0905997	0.150066	0.0844915	0.191638	0.181834	0.0528282	-0.0361191	-0.0091746	-0.00406175	0.0119818	0.114537	0.0760076	0.0178731	-0.000675166	0.113831	0.11925	0.104489	0.338894	0.442201	0.190964
	174.93	0.00569078	-0.001029	-0.0158059	0.00341824	0.00341824	-0.0349826	0.123232	0.336062	0.0527386	0.0592755	0.0516827	0.0726367	0.0377363	0.0200041	0.0347906	0.0723587	0.0831212	0.0428424	0.0815725	0.0644933	0.0977668	0.103143	0.0866761	0.0600366	0.0727802		175.153	0.0376844	0.0874228	0.145288	0.0827464	0.184836	0.171333	0.0454533	-0.0173425	0.00205839	0.00108627	0.0217342	0.114831	0.0732502	0.0230335	0.00139899	0.115	0.11706	0.101946	0.333423	0.421226	0.184012
	175.926	-0.00284702	-0.00159877	-0.0404863	-0.0411285	-0.0411285	-0.0268914	0.0914336	0.328787	0.0357055	0.0364351	0.0450197	0.0654109	0.017472	-0.00479718	0.0286726	0.0382731	0.0522852	0.0152566	0.0888845	0.0409488	0.0809746	0.0541744	0.0721878	0.0405671	0.0748137		176.155	0.0319874	0.0756448	0.134672	0.0753102	0.165147	0.156517	0.0448355	-0.010932	-0.012138	0.00841415	0.0288848	0.111448	0.0725155	0.025537	-0.000103799	0.109494	0.112367	0.0990168	0.321715	0.404868	0.17858
	176.928	0.000967285	-0.0155412	-0.0365218	-0.04021	-0.04021	-0.0554843	0.0836461	0.321846	0.0348378	0.0436743	0.0447437	0.0644232	0.0200439	0.00176189	0.0183908	0.0380535	0.0620853	0.0129474	0.0734321	0.0565131	0.0852983	0.0739428	0.0773262	0.0402594	0.0750716		177.156	0.0369396	0.0799267	0.132987	0.0759119	0.185728	0.168237	0.0375193	-0.026125	-0.00970755	-0.00097922	0.0123686	0.105604	0.0688399	0.0180842	-0.00580725	0.104513	0.11096	0.0987986	0.306097	0.383953	0.173073
	177.93	-0.00231026	-0.0131163	-0.0279593	0.0112739	0.0112739	-0.0586789	0.0837933	0.301489	0.0574757	0.067652	0.0510462	0.073609	0.0395468	0.0173508	0.0390903	0.0774735	0.0919139	0.0845562	0.0817322	0.0521103	0.0859213	0.0802888	0.0769137	0.0557585	0.067791		178.158	0.0316987	0.0723517	0.12232	0.0725906	0.161971	0.152768	0.0313483	-0.0269017	-0.021274	-0.00124366	0.00996724	0.101393	0.0630287	0.0158555	-0.00950647	0.101852	0.104288	0.0941883	0.299044	0.355101	0.166737
	178.926	0.0016012	-0.0118177	-0.0459162	0.0354272	0.0354272	-0.0515833	0.0726805	0.295151	0.0268275	0.0321356	0.0415509	0.0594383	0.00698282	-0.0131754	0.0155011	0.0248379	0.0456476	0.00624833	0.0812475	0.0570319	0.0859529	0.105304	0.0731106	0.0425918	0.0680857		179.155	0.0284129	0.0645162	0.115399	0.0699812	0.153696	0.14376	0.0402613	-0.0432213	-0.0237538	-0.0133072	0.012558	0.0955458	0.0584699	0.0123338	-0.0109765	0.0985125	0.0998416	0.0896766	0.279481	0.317776	0.158985
	179.928	-0.0117725	-0.0140225	-0.0413817	0.00691341	0.00691341	-0.0748993	0.0476721	0.263214	0.0336467	0.0381933	0.0424455	0.0577312	0.0131532	-0.0143965	0.0164394	0.0233984	0.05456	0.00548956	0.066847	0.0402553	0.0716301	0.0578839	0.0720566	0.0331292	0.0624343		180.156	0.0297067	0.0649059	0.111203	0.0692802	0.158185	0.148571	0.0287662	-0.0394147	0.00922279	-0.00795013	0.0172234	0.0929161	0.0560324	0.014717	-0.0123606	0.093823	0.0974913	0.0879544	0.269491	0.287437	0.153368
	180.93	0.00267392	-0.0188379	-0.0446209	0.00416886	0.00416886	-0.0309634	0.0518257	0.262205	0.0437143	0.0467083	0.0456744	0.0624456	0.0261736	0.00376323	0.025593	0.0397689	0.0571786	0.026134	0.0735439	0.0446948	0.0706056	0.0681859	0.057341	0.0400933	0.0584292		181.158	0.0283355	0.0622945	0.104364	0.0662438	0.148652	0.145711	0.0287712	-0.021836	-0.00703677	0.00421466	0.0261664	0.0939683	0.0580143	0.0188316	-0.00384155	0.0968211	0.09538	0.0863917	0.231037	0.248886	0.146175
	181.926	-0.0133991	-0.0167335	-0.027225	0.0171711	0.0171711	-0.0407297	0.0445045	0.250567	0.042728	0.0449863	0.0449402	0.0618221	0.0280257	0.00612948	0.0236171	0.0461323	0.0550007	0.0427592	0.0739451	0.0336134	0.073243	0.0886209	0.110387	0.0437946	0.0580576		182.155	0.0271343	0.0636949	0.0998994	0.0651775	0.155266	0.14714	0.0290152	-0.0260663	0.00285461	0.000207417	0.0205984	0.0889052	0.0529835	0.0183659	-0.0209929	0.0882321	0.0853825	0.077482	0.214499	0.219287	0.140007
	182.928	-0.0114349	-0.0148246	-0.0256324	0.0146077	0.0146077	-0.0579392	0.0352584	0.231489	0.0286253	0.0340226	0.039165	0.0581712	0.012153	-0.0046655	0.0207995	0.0397375	0.0426753	0.0201291	0.0695356	0.0428125	0.067127	0.0813184	0.0745151	0.0353153	0.0545969		183.156	0.0214412	0.057117	0.0925513	0.0598183	0.14402	0.131337	0.0259853	-0.020529	0.00910895	0.00608662	0.0272317	0.0891614	0.0568426	0.0173312	0.0032361	0.0979845	0.0953079	0.081971	0.177012	0.196159	0.134674
	183.93	-0.0189401	-0.0115701	-0.045123	0.00878832	0.00878832	-0.0347302	0.0348998	0.227302	0.0385481	0.0436008	0.0396432	0.0573689	0.0241213	0.00310022	0.0374823	0.037394	0.0547315	0.0496058	0.0654483	0.0446171	0.0641224	0.0877495	0.0843406	0.0391865	0.0538326		184.164	0.0238675	0.0587849	0.090953	0.0587571	0.146153	0.13283	0.0181521	-0.0326815	0.00848863	0.0041629	0.0250479	0.0897627	0.0519635	0.0190329	-0.00522115	0.0881757	0.0888462	0.0762192	0.151725	0.195529	0.136399
	184.932	-0.015077	-0.0239378	-0.0194931	0.00463624	0.00463624	-0.0560754	0.0342793	0.211509	0.0288323	0.0296271	0.0387072	0.0557284	0.0177794	-0.00117992	0.0246235	0.0239363	0.0415392	0.0250727	0.0571129	0.035945	0.0615651	0.0616993	0.0494316	0.030039	0.0496731		185.16	0.0249922	0.0551033	0.0893077	0.0556241	0.14449	0.137471	0.0221121	-0.0190284	-0.0227519	0.0063825	0.025287	0.0876658	0.053045	0.0150049	-0.0216008	0.0855446	0.0852775	0.0748999	0.120352	0.193453	0.13773
	185.929	-0.0153539	-0.0218172	-0.0294467	0.0228551	0.0228551	-0.0325398	0.0372536	0.184659	0.0352327	0.0439934	0.037558	0.0511741	0.023983	-0.005577	0.0235394	0.0144237	0.0413162	0.0301127	0.0605582	0.0360816	0.0590613	0.071152	0.0705867	0.0331157	0.0445366		186.156	0.0254792	0.052186	0.0835538	0.0525807	0.138449	0.127932	0.0209258	-0.0508486	0.00456381	-0.0123208	0.0082972	0.0804636	0.0491818	0.00710437	-0.0116091	0.0784043	0.0831261	0.074184	0.106094	0.195748	0.134329
	186.93	-0.0203911	-0.0167916	-0.0197224	0.0293457	0.0293457	-0.0285743	0.0184029	0.165402	0.0477657	0.0482939	0.043561	0.0582494	0.0263907	0.0111142	0.0279562	0.0313289	0.051688	0.0445094	0.0566165	0.0544938	0.0599149	0.0839317	0.0721416	0.0380423	0.0411152		187.158	0.0211761	0.051887	0.081113	0.0515609	0.130225	0.126474	0.01861	-0.0273353	-0.0113602	0.00136591	0.0198195	0.0815848	0.0548183	0.00363927	-0.013386	0.0807739	0.0820377	0.0710157	0.0806529	0.193445	0.134439
	187.932	-0.0265907	-0.0282454	-0.0360816	-0.0385332	-0.0385332	-0.0546946	0.00936993	0.127498	0.0396894	0.0426951	0.0345882	0.0511661	0.0233659	-0.00265003	0.0186954	0.0274625	0.0405797	0.034263	0.0551757	0.0316195	0.0616868	0.0641735	0.0627882	0.0217169	0.0436223		188.161	0.0238209	0.0529192	0.0784167	0.0483341	0.132728	0.12529	0.00656342	-0.0359965	-0.0032927	-0.00239664	0.0124218	0.077089	0.0515931	0.0045282	-0.0121075	0.07819	0.0809465	0.0695177	0.0790108	0.182015	0.131436
	188.934	-0.0214461	-0.0242711	-0.0209708	0.00255755	0.00255755	-0.0763301	0.0235517	0.106739	0.0284008	0.036039	0.0322349	0.0462214	0.0109166	-0.00286418	0.0178005	0.00891516	0.0224208	-0.000257456	0.0558179	0.0358786	0.0674204	0.0817958	0.0670336	0.0217461	0.0397945		189.156	0.0241036	0.0486382	0.0754196	0.0478088	0.119541	0.121677	0.00433444	-0.038162	-0.00882995	-0.00496154	0.00796875	0.0758957	0.050571	0.00221533	-0.0173922	0.072676	0.0765333	0.0642557	0.0714303	0.165832	0.127063
	189.93	-0.0128303	-0.0274993	-0.0189193	0.0248038	0.0248038	-0.04311	0.0106609	0.095313	0.0247985	0.035648	0.0329715	0.0492765	0.00459694	-0.00361741	0.0178764	0.0140372	0.0325582	0.0287399	0.049945	0.0300033	0.0585791	0.0579271	0.0656238	0.0240081	0.032076		190.158	0.024752	0.0449005	0.0711692	0.0453916	0.108913	0.113972	0.00509491	-0.0257359	-0.0341416	0.0059451	0.0190248	0.0732867	0.0491362	0.00856844	-0.0239904	0.0677696	0.0756076	0.0634128	0.0634411	0.154896	0.126266
	190.932	-0.0194593	-0.0183618	-0.014114	0.0434413	0.0434413	-0.0443888	0.0191473	0.0562124	0.0186218	0.0240518	0.03106	0.0409726	0.00885564	-0.013345	0.0113699	0.00337176	0.0221512	-0.0129941	0.0497088	0.0254806	0.0605452	0.061552	0.0857687	0.0210039	0.032048		191.16	0.0252671	0.0444869	0.0648499	0.0435523	0.111623	0.111887	0.00144542	-0.0543979	-0.0393306	-0.0130774	0.0130941	0.0704885	0.0462333	-0.00033501	-0.00703319	0.0713668	0.0743766	0.0659991	0.0701796	0.143886	0.120519
	191.934	-0.0313343	-0.0185488	-0.0285016	0.0237271	0.0237271	-0.061996	0.0106889	0.0299409	0.0229396	0.0283631	0.0340935	0.0446544	0.00602267	-0.0172963	0.0083096	0.00587499	0.0200336	-0.0130553	0.0480238	0.049778	0.0494684	0.0786125	0.0857042	0.0173578	0.0353186		192.162	0.0279309	0.0463515	0.0637263	0.0398233	0.107207	0.108185	0.000776608	-0.0426581	-0.0259973	-0.00420685	0.0184825	0.0737779	0.0447341	0.0034273	-0.000336737	0.073744	0.0796559	0.0659064	0.0712756	0.133941	0.115982
	192.931	-0.021494	-0.0247506	-0.0233864	0.0172522	0.0172522	-0.0521882	-0.00267088	0.0021306	0.0260757	0.0457659	0.0351199	0.0498771	0.025899	0.00151712	0.0225674	0.0208714	0.0487556	0.0439344	0.0483588	0.0502978	0.0637014	0.0885108	0.0766135	0.0243483	0.0346199		193.164	0.0242344	0.0452802	0.0619746	0.0371189	0.0974304	0.103182	-0.000697484	-0.0476777	-0.0142739	-0.0106494	0.0114548	0.0719435	0.0436541	-0.00692409	-0.0152039	0.0664859	0.0719899	0.0604709	0.0597558	0.125475	0.111259
	193.932	-0.0187949	-0.0304408	-0.0240678	0.028633	0.028633	-0.0462972	0.00258567	-0.0120544	0.0341647	0.0439995	0.0309756	0.0419895	0.0218375	-0.00434323	0.020629	0.0195736	0.0275259	0.00934375	0.0424717	0.0264507	0.0463023	0.0664414	0.0753787	0.0187364	0.0304803		194.16	0.0216515	0.0440824	0.0622203	0.0362762	0.097554	0.100318	-0.0025717	-0.0315457	-0.0303641	-0.00606417	0.0173858	0.0707238	0.0433655	0.0079582	-0.00874125	0.0653425	0.0687024	0.0616935	0.0530146	0.112437	0.102719
	194.936	-0.0303631	-0.0254391	-0.0440244	0.00575593	0.00575593	-0.0609301	-0.016435	-0.0522954	0.0346156	0.0487313	0.0363156	0.0428029	0.0259044	0.00073644	0.0185643	0.00933095	0.0348541	0.0129103	0.0386958	0.0386446	0.0517678	0.0588396	0.0743851	0.0134402	0.0369341		195.162	0.0235923	0.0448922	0.0617404	0.0359498	0.100294	0.105533	6.85177e-06	-0.0523872	-0.0168615	-0.0133317	0.00268008	0.0685038	0.0403393	0.00258736	-0.018375	0.0634258	0.0661631	0.0597919	0.0555845	0.0991923	0.0996666
	195.93	-0.0288542	-0.0250634	-0.0376726	0.015822	0.015822	-0.0631579	-0.00855545	-0.0322675	0.0392792	0.0506428	0.0345688	0.0425098	0.0343997	0.00279075	0.0186816	0.0211908	0.0423674	0.0306431	0.0377114	0.0388545	0.0474867	0.0607338	0.0749407	0.017951	0.0352889		196.164	0.0235118	0.042178	0.0594438	0.0323949	0.0965674	0.103143	-0.00418745	-0.0266787	-0.0397233	0.000797395	0.0222384	0.0724482	0.0421049	0.0119481	-0.0158871	0.0637249	0.063792	0.0576103	0.0483323	0.094221	0.0994177
	196.934	-0.0361492	-0.0215039	-0.0313401	-0.0182695	-0.0182695	-0.0647413	0.00211663	-0.0477709	0.0316179	0.0392782	0.0281896	0.0382826	0.0193705	-0.0105416	0.0240779	0.0222958	0.0290823	0.00982242	0.0384174	0.0461511	0.0501264	0.0579116	0.0784864	0.0115931	0.0367709		197.162	0.0236732	0.0414111	0.0588487	0.0320586	0.102654	0.104312	0.00295996	-0.0545866	-0.0296906	-0.0200916	-0.00182841	0.0687479	0.0388332	0.000296637	-0.0220686	0.0591712	0.0637949	0.0586553	0.0482337	0.0882196	0.0924349
	197.934	-0.0363814	-0.0227722	-0.0158346	0.0304836	0.0304836	-0.0463751	-0.00573262	-0.0542775	0.0383414	0.0511863	0.0311366	0.0422638	0.0239605	0.00879314	0.0271312	0.022141	0.0437966	0.0241033	0.0344836	0.0445064	0.0495519	0.0614023	0.053736	0.0189621	0.0332463		198.164	0.0210989	0.0364712	0.0559088	0.0290993	0.0888795	0.0836787	0.00382722	-0.0522015	-0.0377783	-0.0175936	0.00831871	0.0655565	0.0371487	-0.00144043	-0.032241	0.0528394	0.0556894	0.0502056	0.0572222	0.0895032	0.0926042
	198.936	-0.0327839	-0.0308625	-0.0441832	-0.0236158	-0.0236158	-0.0740406	-0.0201111	-0.0614293	0.0365329	0.0468286	0.0317472	0.0400124	0.0254686	0.00360409	0.0212509	0.0260215	0.0368824	0.0285067	0.0306085	0.0230846	0.0498017	0.0504453	0.0690753	0.00909689	0.0394377		199.164	0.0201523	0.0322487	0.0539021	0.0260711	0.0929907	0.0820527	0.000745114	-0.0529592	-0.0323248	-0.0193324	0.00447783	0.065735	0.0343358	-0.00590761	-0.0266539	0.057915	0.0603197	0.0521079	0.0471226	0.092537	0.0866896
	199.932	-0.0313612	-0.0264983	-0.0181373	0.0495564	0.0495564	-0.0387781	0.00600287	-0.0628056	0.0462622	0.0601441	0.0333009	0.0459697	0.0370731	0.016963	0.0310253	0.0295291	0.0636123	0.05312	0.0368191	0.041917	0.0412294	0.0664822	0.0568281	0.025557	0.0364283		200.16	0.0196882	0.0298842	0.0525343	0.0238362	0.0883756	0.0818828	-0.00483888	-0.04966	-0.0204054	-0.0143392	0.00121174	0.0642822	0.0345945	-0.000505362	-0.0221959	0.0572822	0.0554817	0.0468215	0.0431111	0.087621	0.0870595
	200.934	-0.0411694	-0.0329894	-0.0210856	0.0263605	0.0263605	-0.0321387	-0.00711119	-0.0809983	0.0303857	0.0455443	0.0252114	0.0370481	0.0184609	0.00396205	0.0110499	0.010658	0.0340975	0.0122295	0.0321746	0.04462	0.0413602	0.0618923	0.0750377	0.0139548	0.0362385		201.162	0.0177412	0.0266332	0.0503237	0.0205755	0.0822536	0.0685703	-0.00736729	-0.0301728	-0.00587828	-0.00563091	0.00950167	0.0640957	0.0333707	-0.00153817	-0.0217128	0.0563207	0.0518285	0.0477751	0.0377058	0.0812163	0.0844602
	201.936	-0.0355936	-0.0308752	-0.02789	-0.0128824	-0.0128824	-0.053003	-0.0107067	-0.0853261	0.0380597	0.0623541	0.0306064	0.038627	0.0248415	0.0173476	0.0278114	0.0199998	0.0366846	0.0266138	0.0174401	0.0310935	0.0354543	0.0497299	0.0629962	0.0108913	0.0379513		202.165	0.0210507	0.0262381	0.0513011	0.0237524	0.0848658	0.0740832	-0.0072134	-0.0313435	0.00163259	-0.00240582	0.0079737	0.0637753	0.0355817	0.00333923	-0.0184813	0.0570793	0.0524997	0.0464796	0.0353596	0.0787155	0.0819311
	202.938	-0.0230048	-0.0295293	-0.0253285	-0.00192009	-0.00192009	-0.0429995	-0.00998317	-0.0721589	0.0141327	0.0272188	0.0209544	0.0253051	-0.00586073	-0.0271765	-0.00543375	-0.0196259	0.00172927	-0.0301208	0.0278837	0.019237	0.0427131	0.0455098	0.0659941	-0.000190615	0.0321368		203.161	0.020908	0.023782	0.0508063	0.0265134	0.0843202	0.0755	-0.00353777	-0.024978	-0.0292145	0.00158909	0.0175708	0.0620794	0.0318329	0.00190931	-0.0222597	0.0537971	0.0505134	0.0417027	0.0292133	0.0745214	0.0818695
	203.934	-0.0271651	-0.0295677	-0.00407946	0.050548	0.050548	-0.0250365	-0.00184244	-0.0649576	0.0352515	0.0429165	0.0290265	0.0364962	0.0274675	0.00824943	0.0127464	0.0153821	0.0244822	0.017983	0.0270042	0.0171219	0.0373867	0.0489772	0.050962	0.0165174	0.0302513		204.162	0.0150565	0.0196069	0.0468261	0.0249425	0.07192	0.0637018	-0.00945994	-0.0503656	-0.012484	-0.017597	-0.0123619	0.0572676	0.030731	-0.00606943	-0.0163512	0.0524496	0.0548092	0.0423681	0.0316059	0.0706395	0.0834887
	204.938	-0.0266761	-0.0264999	-0.0282216	-0.000697401	-0.000697401	-0.0427445	-0.00975256	-0.0824701	0.0415713	0.0546834	0.0278736	0.0407315	0.0289899	0.00994593	0.0223108	0.0298848	0.0331583	0.0567156	0.0322428	0.0461256	0.0467113	0.0919801	0.0832285	0.0186258	0.0412822		205.164	0.012837	0.0169565	0.0439666	0.0208906	0.0640293	0.0533371	-0.0122962	-0.0524881	-0.0099405	-0.0153781	-0.0138629	0.0577269	0.031121	-0.0056907	-0.0225951	0.0482583	0.0493114	0.0406995	0.0215555	0.0678171	0.0844376
	205.938	-0.0461988	-0.0280732	-0.0424689	0.0156128	0.0156128	-0.0402893	-0.021908	-0.114412	0.0435057	0.0617161	0.027755	0.0364789	0.0325483	0.00213584	0.0215744	0.015416	0.0238895	0.0389276	0.0169445	0.0323709	0.0398139	0.0624946	0.0463389	0.0104255	0.0418524		206.166	0.0170482	0.016872	0.0429413	0.0230227	0.067977	0.0576773	-0.00995875	-0.0571099	-0.00229658	-0.0166211	-0.0157879	0.055777	0.0325453	-0.00617747	-0.0201515	0.0470332	0.0480056	0.0385367	0.0302749	0.0709974	0.0827486
	206.936	-0.0348026	-0.0240296	-0.0281192	-0.00289551	-0.00289551	-0.0453439	-0.00462576	-0.101558	0.0299092	0.0351246	0.0222055	0.028076	0.0157456	-0.00861686	0.0104475	0.000565605	0.00454828	0.00942102	0.0228427	0.0467657	0.0430273	0.0479285	0.0436609	0.00466875	0.0351624		207.162	0.0166402	0.0190324	0.0422565	0.0218583	0.0648221	0.058939	-0.0129529	-0.0463353	-0.00132993	-0.0173107	-0.0113935	0.0537172	0.0340729	-0.000405194	-0.0295053	0.051298	0.0447051	0.0347962	0.0354589	0.0697339	0.0825947
	207.936	-0.0346557	-0.0386231	-0.0310526	-0.0187681	-0.0187681	-0.0718776	-0.0216852	-0.096152	0.0385024	0.0584789	0.0249935	0.036715	0.0275723	0.0124148	0.0180855	0.0213748	0.0328716	0.0439274	0.0277901	0.0326368	0.0399376	0.0498344	0.0554467	0.00821736	0.0417045		208.164	0.0189511	0.0176612	0.0400714	0.0209189	0.0656358	0.0557384	-0.0196199	-0.0453434	-0.00790463	-0.0123416	-0.00450216	0.0532125	0.0345517	-0.000417688	-0.0374532	0.048929	0.0376369	0.0324783	0.0327031	0.065696	0.0804837
	208.938	-0.0366834	-0.0331395	-0.0302917	-0.00584378	-0.00584378	-0.0639657	-0.0088828	-0.0812668	0.0310994	0.0441654	0.0228595	0.0320813	0.0241491	0.00496705	0.0145015	0.0122566	0.0191815	0.0159957	0.0258526	0.0456701	0.0430642	0.0659463	0.0600393	0.00851791	0.0376345		209.166	0.0169596	0.0142448	0.0383143	0.0197599	0.0496821	0.0491054	-0.0113269	-0.0484184	-0.0110777	-0.0107617	-0.00951889	0.0506672	0.0322869	-0.00150506	-0.0233631	0.0585361	0.0446054	0.0349545	0.0137327	0.0672948	0.0768368
	209.94	-0.0348739	-0.0373081	-0.0264889	-0.0192738	-0.0192738	-0.0806004	-0.0221809	-0.10149	0.0251822	0.0455525	0.0233635	0.0319294	0.0198818	-0.00247626	0.0120918	0.00275484	0.00598306	0.0153118	0.0267461	0.0367993	0.0394271	0.0666421	0.0803361	0.00382763	0.0429712		210.168	0.016387	0.0201397	0.0378453	0.021091	0.0550704	0.0614693	-0.0171804	-0.0437284	-0.00537518	-0.0100825	-0.00820105	0.0500476	0.0306041	-0.00247197	-0.0181323	0.0585975	0.0450544	0.034305	0.0312057	0.0641116	0.0767636
	210.936	-0.0305126	-0.0399332	-0.014935	-0.0335583	-0.0335583	-0.0408739	-0.00939269	-0.0794611	0.0354468	0.0470201	0.0233839	0.0296944	0.0237538	0.0111706	0.010983	0.0107144	0.0168822	0.0330253	0.0277723	0.0487426	0.0340861	0.0648085	0.0514405	0.00811735	0.0368719		211.165	0.0162994	0.0179252	0.0334718	0.0199795	0.0448519	0.0533253	-0.0125107	-0.0484792	-0.0586451	-0.00610995	-0.00973368	0.0474213	0.0322582	-0.000167674	-0.0230183	0.0572073	0.0434076	0.03382	0.0488786	0.0615748	0.0781635
	211.938	-0.0297518	-0.038893	-0.0167578	0.0142278	0.0142278	-0.0321487	-0.0218615	-0.0800431	0.0368464	0.0494698	0.0270899	0.0328675	0.0320563	0.0228665	0.0282838	0.0169358	0.031895	0.0551119	0.0260467	0.0433705	0.0390349	0.066001	0.072336	0.0169222	0.0371718		212.166	0.0121128	0.0152121	0.033563	0.0169512	0.0400921	0.0436316	-0.0191903	-0.073146	-0.0161749	-0.018882	-0.0210603	0.0464437	0.0258785	-0.00372748	-0.0135352	0.0628935	0.0467198	0.038534	0.0332737	0.0608261	0.0770044
	212.94	-0.0317646	-0.0361497	-0.0414801	-0.0262971	-0.0262971	-0.0583943	-0.0274683	-0.0884933	0.0167562	0.0328299	0.0166933	0.024928	0.0147904	-0.0119955	0.00349727	-0.0148374	0.00981127	0.00598746	0.0294835	0.0420234	0.0333712	0.0474547	0.081281	-0.000185648	0.0387341		213.168	0.00757356	0.00939832	0.0275538	0.0141727	0.0256438	0.0361541	-0.0189401	-0.0495241	-0.019802	-0.00275296	-0.00575436	0.0482426	0.0283471	-0.000223222	-0.0145586	0.0592738	0.0428868	0.0359208	0.0325819	0.0580277	0.0749908
	213.936	-0.0349772	-0.0428546	-0.0241885	-0.0145599	-0.0145599	-0.0481196	-0.00546615	-0.0813503	0.0138698	0.0382315	0.0146573	0.0201898	0.00886412	-0.0175823	-0.000328385	-0.00471722	4.46576e-05	0.000717691	0.032677	0.052944	0.0366758	0.0544503	0.0662043	0.00220966	0.035784		214.164	0.00709352	0.0103838	0.026955	0.0134567	0.033798	0.0393592	-0.0218384	-0.0454057	-0.0225853	-0.00342986	-0.0121618	0.0486385	0.0267973	-0.00124896	-0.0321108	0.053467	0.0399838	0.0310499	0.0270581	0.0592967	0.072489
	214.938	-0.0387665	-0.0289158	-0.00390043	-0.0302616	-0.0302616	-0.0592564	-0.0206984	-0.0806887	0.0386933	0.0516468	0.020869	0.0316119	0.030426	0.00784371	0.0166491	0.0126212	0.0187576	0.0402497	0.0268667	0.0344423	0.0289809	0.0419278	0.0822744	0.00830917	0.0389161		215.166	0.00722716	0.0116507	0.0250695	0.0103126	0.0297146	0.0379523	-0.017287	-0.0469309	-0.0412147	-0.00537743	-0.00955201	0.0487984	0.0288904	-0.000837234	-0.0269991	0.0596464	0.0377202	0.0294201	0.0302097	0.0565791	0.0740141
	215.94	-0.0403089	-0.0358698	-0.0270022	0.01123	0.01123	-0.0620234	-0.0163325	-0.0807322	0.033058	0.0376389	0.0164823	0.0258227	0.013465	0.000965579	0.00974582	-0.00310778	0.00664519	0.0140484	0.021385	0.0174025	0.0268366	0.0632983	0.0622446	0.004614	0.0352732		216.168	0.00781091	0.0134425	0.0237999	0.00994001	0.0377503	0.0451278	-0.0190174	-0.0584699	-0.0219879	-0.0139929	-0.0124369	0.043341	0.0247417	-0.00761641	-0.0347692	0.0665033	0.0398274	0.0302085	0.0259206	0.0527781	0.0722153
	216.936	-0.0411378	-0.0355182	-0.0278745	-0.0156543	-0.0156543	-0.0637421	-0.0123207	-0.075603	0.0374715	0.0474724	0.0159339	0.0252708	0.0232572	0.00205987	0.00779699	0.0104052	0.0246903	0.0240746	0.0208034	0.0484856	0.0347778	0.0531927	0.0511139	0.00605657	0.0364298		217.164	0.00912368	0.0123862	0.0223864	0.0102942	0.0442593	0.0430016	-0.0197261	-0.0558525	-0.000886392	-0.00904761	-0.0066082	0.0460821	0.0269432	-0.0044972	-0.0276864	0.065093	0.0375868	0.0319418	0.0299901	0.0509175	0.0755692
	217.938	-0.0339818	-0.0324719	-0.0115783	0.00383084	0.00383084	-0.0501672	-0.0301817	-0.0803105	0.0442448	0.0564383	0.0190269	0.0295265	0.0336974	0.012966	0.0245712	0.0232477	0.0310427	0.0526044	0.0253734	0.030776	0.0297636	0.0580556	0.0740955	0.0136696	0.0380461		218.166	0.00778108	0.0125234	0.0213376	0.00961469	0.0435536	0.0363609	-0.00893026	-0.0416401	-0.0124339	-0.00279622	-0.00473488	0.0464418	0.0286162	-0.00496635	-0.0389159	0.0670395	0.033866	0.0284146	0.035482	0.0531298	0.0780684
	218.94	-0.0270426	-0.0430018	-0.00702496	0.0142922	0.0142922	-0.0351491	-0.0199635	-0.0935556	0.0302134	0.0410149	0.011594	0.0237891	0.0220579	-0.0100886	0.00623766	-0.00641704	0.00737783	0.00618081	0.0266906	0.0396139	0.0169716	0.0663457	0.080242	0.00715959	0.0367502		219.168	0.0077349	0.0117166	0.0184318	0.00907842	0.038616	0.0300632	-0.0236302	-0.0481102	-0.0212137	-0.00959688	-0.00744373	0.0432328	0.0279442	-0.00438902	-0.0360606	0.0708523	0.0343831	0.0293401	0.0383614	0.0512293	0.076111
	219.936	-0.0375173	-0.037022	-0.0180627	0.0052871	0.0052871	-0.0453027	-0.0252161	-0.0858322	0.0271675	0.0402208	0.0179293	0.023966	0.0268689	-0.0129985	0.00961866	0.00765972	0.0172586	0.0192888	0.0188055	0.0342165	0.0221794	0.0408852	0.0668934	0.00528613	0.0341782		220.164	0.00694131	0.0111351	0.0185494	0.0111615	0.0300967	0.0342322	-0.0143583	-0.0414601	-0.0363986	-0.0099014	-0.0106537	0.0415343	0.0261311	-0.00342568	-0.0197329	0.0699347	0.0417259	0.0330792	0.028135	0.0507062	0.0785258
	220.94	-0.0375494	-0.0362751	-0.0162134	-0.00797302	-0.00797302	-0.0649764	-0.0258328	-0.0959143	0.0328346	0.0452238	0.0140932	0.0245272	0.0308992	-0.003976	0.0124193	-0.00315241	0.0196267	0.0194611	0.0277413	0.0288368	0.00956484	0.0503268	0.0541005	0.00303563	0.0369073		221.166	0.00900909	0.00985469	0.0178735	0.00835068	0.030507	0.0401368	-0.0167219	-0.0630619	-0.0177145	-0.0215269	-0.0193555	0.0397711	0.0241735	-0.0132929	-0.0421026	0.0584371	0.031217	0.0256481	0.0303045	0.0479544	0.076059
	221.94	-0.0356226	-0.0356708	-0.00791707	0.00579314	0.00579314	-0.0471017	-0.00498037	-0.0745875	0.023756	0.0390207	0.0128711	0.0205843	0.0162087	-0.00499192	0.0128389	-0.000267284	0.0101495	0.0125092	0.0195423	0.049274	0.024036	0.0533703	0.0649698	0.00693817	0.032485		222.168	0.011395	0.0105122	0.0159159	0.010008	0.0360297	0.0425759	-0.0241757	-0.0462722	-0.00856948	-0.0112311	-0.00798214	0.038908	0.025187	-0.00745359	-0.0305384	0.0650204	0.0368888	0.0302412	0.0244194	0.0445313	0.0747226
	222.942	-0.0396214	-0.029073	-0.028439	-0.0117106	-0.0117106	-0.0599265	-0.0210795	-0.0766223	0.024371	0.0377783	0.0138742	0.0196174	0.0230378	0.000778367	0.0129953	-0.0159023	0.0225314	0.0210647	0.0146016	0.0190906	0.0187346	0.0549641	0.0639379	0.00231705	0.0342596		223.17	0.00885404	0.00345746	0.0127455	0.00890676	0.0161977	0.025443	-0.0305323	-0.04771	-0.0256185	-0.00909215	0.00273787	0.0406628	0.022795	-0.00982406	-0.0343511	0.0622984	0.0327096	0.0254194	0.0387837	0.0408622	0.0747738
	223.938	-0.0399412	-0.0385221	-0.0137246	0.00193193	0.00193193	-0.0491188	-0.0149407	-0.0938357	0.0313286	0.0344153	0.00877183	0.0196223	0.0222417	-0.00862267	0.014107	-0.000516547	0.0210738	0.0108702	0.0210831	0.0219089	0.0140521	0.0591879	0.0567991	0.00348275	0.0345404		224.167	0.0126204	0.00377939	0.0155088	0.0123753	0.0300091	0.0316568	-0.0249602	-0.0584112	-0.0212785	-0.0177907	-0.0109519	0.0381775	0.0235541	-0.0130219	-0.0384921	0.0600371	0.0303186	0.0229131	0.0239433	0.0364094	0.0758289
	224.94	-0.0455416	-0.0464042	-0.0440811	0.00554037	0.00554037	-0.0782825	-0.0272528	-0.0911038	0.0222196	0.0402562	0.0106867	0.0180505	0.0280991	-0.00414183	0.0169248	0.00310485	0.0193866	0.00631302	0.0140174	0.0355887	0.0230101	0.0537731	0.058146	0.00103693	0.0391476		225.168	0.0101347	-0.00289279	0.0125182	0.00868121	0.0165167	0.0138352	-0.0292818	-0.0503751	-0.020495	-0.00918046	0.00310821	0.0372319	0.0245063	-0.00839523	-0.0324039	0.0649388	0.0296691	0.0269169	0.0372958	0.0386868	0.0742182
	225.943	-0.0395534	-0.0428838	-0.042291	-0.00533203	-0.00533203	-0.0685764	-0.0249113	-0.0933213	0.0258391	0.0355688	0.0113315	0.0204349	0.0177712	-0.00644618	0.00351124	-0.0191404	0.0110643	0.0105741	0.0226182	0.0352195	0.0307088	0.0646342	0.0755128	0.000739166	0.0400524		226.17	0.012487	-0.00021547	0.0130698	0.0111316	0.0232452	0.0242877	-0.0267272	-0.0481543	-0.0129677	-0.0156975	-0.00212548	0.0355122	0.0224319	-0.0110481	-0.0332057	0.0650255	0.0332599	0.0272172	0.036997	0.0415698	0.07693
	226.944	-0.0437818	-0.0394388	-0.0349839	0.000497321	0.000497321	-0.0442478	-0.020037	-0.0838959	0.0290786	0.0486107	0.0118335	0.0222713	0.0283201	-0.00370226	0.0133453	0.00614494	0.0101772	0.017848	0.0159529	0.0251839	0.0190032	0.062121	0.0559401	0.004206	0.0351776		227.172	0.00877324	-0.00611561	0.0116583	0.0103726	0.0172602	0.0152514	-0.0309708	-0.0445616	-0.0314829	-0.0156884	-0.00123618	0.0374116	0.0237816	-0.00930388	-0.0376428	0.0686207	0.0298238	0.0230692	0.0266105	0.0390033	0.078414
	227.94	-0.0471798	-0.0338915	-0.0276431	-0.0207868	-0.0207868	-0.049012	-0.0251406	-0.099586	0.0223513	0.0345852	0.0114316	0.0187872	0.0186031	-0.0190735	-0.00239961	-0.025094	0.000971327	0.01547	0.0240307	0.0187486	0.0146457	0.0756211	0.0550195	-0.00262298	0.0378096		228.174	0.0154463	0.000916046	0.0149381	0.0149801	0.0366974	0.029586	-0.028946	-0.0572565	0.00543665	-0.0243396	-0.0138726	0.0351571	0.022001	-0.0159237	-0.0355777	0.0776035	0.0319039	0.026665	0.0251514	0.0386699	0.0766813
	228.942	-0.0495724	-0.0367105	-0.0435407	-0.0360214	-0.0360214	-0.0741977	-0.00721652	-0.098553	0.0303412	0.0349114	0.010936	0.0158154	0.0233553	-0.00769888	0.00723925	-0.00274471	0.00732197	0.0198867	0.0203458	0.0511391	0.0306934	0.0488698	0.0569834	-0.00149733	0.0408678		229.17	0.010083	-0.00488218	0.0132632	0.0144435	0.0239278	0.0190491	-0.0304255	-0.0327478	-0.0273939	-0.00232791	0.0129397	0.0374428	0.027154	-0.00517333	-0.0344287	0.0791447	0.0279676	0.0232104	0.0333145	0.0360867	0.0737986
	229.944	-0.0497795	-0.0312631	-0.0222621	-0.0331335	-0.0331335	-0.0490197	-0.0162644	-0.0930703	0.0452125	0.0495457	0.0135243	0.0261834	0.0472517	0.00803756	0.012485	0.0152094	0.0304387	0.062628	0.0226186	0.0361356	0.0218339	0.0582205	0.0501042	0.00745665	0.0411716		230.173	0.0108426	-0.00523669	0.0120664	0.0148532	0.0281818	0.0206336	-0.0353884	-0.0476422	-0.0239811	-0.0138867	-0.00367914	0.0368794	0.0237023	-0.0121206	-0.030493	0.0856861	0.0322027	0.025183	0.031125	0.0359386	0.0745496
	230.94	-0.048995	-0.0521086	-0.0240244	-0.0252209	-0.0252209	-0.0600159	-0.0239037	-0.102716	0.0468535	0.0585528	0.0148117	0.0217785	0.0526198	0.0110445	0.0276761	0.022694	0.0374523	0.0529121	0.00792863	0.0112995	0.0166993	0.0683074	0.0669706	0.00675633	0.0452021		231.174	0.00666647	-0.0116034	0.00879521	0.0115121	0.023289	0.00522882	-0.034432	-0.0456438	-0.0062009	-0.0132412	-0.0110019	0.0363164	0.0254463	-0.0121482	-0.0334664	0.0900374	0.026903	0.0207327	0.0266146	0.0339132	0.0731348
	231.944	-0.0464701	-0.050921	-0.032865	-0.0273684	-0.0273684	-0.0631068	-0.021719	-0.103245	0.0309941	0.0443944	0.0116818	0.0195897	0.0261546	-0.00158096	0.0218212	-0.0106323	0.00661228	0.0187767	0.0145221	0.0160012	0.011528	0.0663309	0.0410644	-0.00242634	0.0393808		232.17	0.00698164	-0.00913585	0.00792675	0.0134953	0.0271006	0.0138638	-0.0356069	-0.0413844	-0.0316362	-0.0026006	-0.00225326	0.0387304	0.0257695	-0.00945039	-0.0505402	0.0788252	0.0186824	0.0157375	0.0178671	0.0358365	0.0746958
	232.944	-0.0453037	-0.0494385	-0.0518055	-0.0392766	-0.0392766	-0.0671361	-0.0108223	-0.078906	0.0285688	0.0409669	0.00961732	0.0195994	0.0331281	-0.00492441	0.0162488	-3.57547e-05	0.0168646	0.0209857	0.0140085	0.0450704	0.00974961	0.0989262	0.0496296	0.000714706	0.0430424		233.172	0.00791924	-0.011525	0.00718464	0.00979548	0.0237437	0.0139554	-0.0316181	-0.0473612	-0.0307032	-0.015904	-0.00646857	0.0379931	0.0240702	-0.013875	-0.0418538	0.088702	0.0203063	0.0199757	0.0197702	0.0383197	0.0773079
	233.94	-0.0514686	-0.0428993	-0.0420355	-0.0226275	-0.0226275	-0.0742766	-0.0128005	-0.110102	0.0339008	0.0513817	0.0120687	0.0212477	0.0408974	0.0101124	0.0192352	0.0110784	0.0161144	0.0440265	0.00746866	0.020018	0.00569747	0.053424	0.0501275	0.000780899	0.0425215		234.174	0.00891496	-0.0110032	0.00789293	0.0103913	0.0272276	0.0145934	-0.03372	-0.0423009	-0.00853902	-0.0200967	-0.0102476	0.0342745	0.0242884	-0.0162079	-0.0366265	0.089596	0.0220059	0.0184837	0.0221655	0.0397106	0.0723079
	234.942	-0.0448641	-0.0469246	-0.0384059	-0.0106779	-0.0106779	-0.0764851	-0.0207474	-0.0769967	0.0260928	0.0425573	0.00845173	0.0157075	0.0313133	0.00248444	0.00405295	-0.00823486	0.0123677	0.0152302	0.0184316	0.057773	0.010869	0.109191	0.066962	0.00380306	0.0438293		235.176	0.00889572	-0.0153618	0.00744422	0.00910274	0.0235102	0.0141635	-0.0274514	-0.0398288	-0.03163	-0.0155008	-0.000460204	0.0343672	0.0238818	-0.00804938	-0.035783	0.0891832	0.0242813	0.0203179	0.0178512	0.0438856	0.0708468
	235.944	-0.0434154	-0.0422491	-0.0125352	-0.00517583	-0.00517583	-0.0404551	-0.0294861	-0.0918361	0.0207036	0.0256733	0.00459294	0.0152905	0.0274517	-0.0185412	0.00196608	-0.0207035	-0.0144269	-0.0181742	0.0122881	0.0338456	0.00844371	0.0761585	0.058375	-0.00249502	0.0360958		236.172	0.0117564	-0.0119231	0.00962494	0.00825198	0.0297405	0.0195458	-0.0353052	-0.0561094	-0.0165921	-0.0275023	-0.00538689	0.0311676	0.0213063	-0.0121187	-0.0404738	0.0882313	0.0205064	0.0180522	0.0135193	0.0417316	0.0748787
	236.94	-0.0525871	-0.0459276	-0.0248574	-0.0115824	-0.0115824	-0.0591407	-0.0219323	-0.0901012	0.032865	0.037934	0.00860999	0.0141912	0.0376455	-0.00218304	0.0103703	-0.00401732	0.00672811	0.0326594	0.0139443	0.0425465	0.0150389	0.0770351	0.0580237	0.00276871	0.0396952		237.174	0.0100785	-0.0146847	0.00760091	0.00687029	0.0266168	0.0198332	-0.038304	-0.0518861	-0.0173136	-0.0196185	0.00350981	0.0353896	0.0204299	-0.012367	-0.0411901	0.0846069	0.0221599	0.016157	0.00418055	0.0405497	0.0745332
	237.942	-0.0442096	-0.0416426	-0.0128945	-0.00264141	-0.00264141	-0.0407246	-0.0142884	-0.0830999	0.0385097	0.0459565	0.0091299	0.0175912	0.0414093	0.00551099	0.0196501	0.00557388	0.0128856	0.0355775	0.00919181	0.0224996	0.0142321	0.0790697	0.0581757	0.00751397	0.0365253		238.176	0.0111525	-0.0178343	0.00689064	0.00664093	0.0271875	0.0130583	-0.033475	-0.052739	-0.0235692	-0.0124056	0.00205418	0.0357227	0.0233712	-0.0109225	-0.0369977	0.0806128	0.0232821	0.017596	0.00616249	0.0418235	0.0714584
	238.944	-0.0468543	-0.0489324	-0.0302546	-0.00860342	-0.00860342	-0.0496705	-0.0244077	-0.0964907	0.0399592	0.0444151	0.0109923	0.0196948	0.0415163	0.00692992	0.0138167	0.0222226	0.00804233	0.0241014	0.00888114	0.0176119	0.0116158	0.0677057	0.057635	0.00353578	0.038934		239.171	0.0149441	-0.0173558	0.00488439	0.00543993	0.0427308	0.0130595	-0.0361483	-0.0616699	-0.0318985	-0.0234718	-0.00894504	0.0351303	0.0199432	-0.0127988	-0.0375187	0.0738501	0.0209343	0.0159015	0.0128825	0.0376885	0.0717284
	239.946	-0.0489611	-0.0423974	-0.037712	-0.00904647	-0.00904647	-0.0542812	-0.0130126	-0.0913771	0.0345236	0.0445852	0.0105451	0.0173133	0.0382858	0.00228596	0.0226049	0.00633834	0.0215028	0.0165685	0.0137966	0.0319432	0.00980739	0.0884303	0.0411727	0.00408128	0.0393324		240.175	0.01809	-0.0141445	0.00645853	0.00274963	0.0472829	0.0137487	-0.032072	-0.0604279	-0.0143118	-0.0267636	-0.0159776	0.0362204	0.019395	-0.0113929	-0.0466307	0.0704462	0.0181714	0.0152168	0.00970106	0.0311085	0.0688728
	240.942	-0.0512445	-0.0393623	-0.0243029	-0.0471725	-0.0471725	-0.0485399	-0.0157048	-0.0851728	0.0321539	0.0403525	0.0131953	0.0192541	0.0457743	0.0137801	0.0245982	0.023919	0.0290404	0.0507334	0.00755462	0.0299943	0.00380406	0.0502451	0.0421497	0.00295117	0.0394464		241.176	0.0166496	-0.0156949	0.00538766	0.00308982	0.0422192	0.0149464	-0.0444727	-0.0571587	0.00188849	-0.0245434	0.000329487	0.0354037	0.0218516	-0.0172277	-0.0567128	0.0623192	0.0168021	0.0137253	0.0107974	0.0313711	0.0715909
	241.945	-0.0528739	-0.0437435	-0.0366985	-0.0179559	-0.0179559	-0.0464754	-0.0266788	-0.086679	0.0226304	0.0399108	0.0114964	0.0160773	0.0321519	-0.011159	0.0105598	-0.00299052	0.00951517	0.0146877	0.00910055	0.0396828	0.00895794	0.0642209	0.0342774	-0.00130179	0.0357799		242.172	0.015421	-0.0194693	0.00356218	-0.000749958	0.0291608	0.00216675	-0.0371253	-0.0378018	0.000581553	-0.0206484	0.00265395	0.0379144	0.0227441	-0.0105782	-0.0478262	0.0664029	0.0214584	0.0182381	0.014256	0.0266488	0.0679952
	242.946	-0.0516459	-0.0510913	-0.0446871	-0.0466626	-0.0466626	-0.0821884	-0.0254121	-0.0976219	0.0526995	0.0590688	0.0152148	0.0264785	0.056071	0.0257127	0.0374713	0.0273338	0.0293809	0.0619394	0.0163679	0.0278405	0.0133663	0.0843796	0.055225	0.00619905	0.0508664		243.174	0.020141	-0.0219499	0.00216864	-0.00250048	0.0200503	-0.000952914	-0.0384321	-0.0430284	-0.0404416	-0.0142894	0.000535881	0.0400993	0.0221842	-0.0092572	-0.0332012	0.0658764	0.0222673	0.0204329	0.0163538	0.0205038	0.0679735
	243.948	-0.0503802	-0.0471233	-0.0463685	-0.0222699	-0.0222699	-0.0787449	-0.0132501	-0.0891604	0.0418616	0.0505635	0.0169653	0.0198481	0.0520834	0.0162742	0.0267041	0.0222293	0.024344	0.0583595	0.00986771	0.029842	0.00475203	0.073823	0.0462414	0.00539964	0.0443789		244.175	0.0215709	-0.020596	0.00222645	-0.000256269	0.0177933	0.00383062	-0.0393256	-0.0771296	-0.0138818	-0.0338203	-0.0139333	0.0329207	0.017025	-0.0176875	-0.0420205	0.0640359	0.0194111	0.0174167	0.0201605	0.0203955	0.0691109
	244.944	-0.0376279	-0.0408398	-0.00861768	-0.0377587	-0.0377587	-0.053189	-0.0144947	-0.105469	0.0318174	0.0426768	0.0117441	0.0171281	0.0396556	0.000124263	0.0151774	0.00628019	0.0111821	0.0239362	0.0121112	0.00703064	0.00142557	0.0506365	0.0354776	-0.00127617	0.0369035		245.178	0.0238091	-0.0206647	0.00043696	-0.00168096	0.0229579	-0.00536039	-0.0346446	-0.0490471	-0.0285927	-0.015461	0.00434075	0.0367175	0.017017	-0.0101872	-0.0473187	0.0549058	0.013178	0.0124097	0.0217191	0.019898	0.0692344
	245.946	-0.0467583	-0.0472193	-0.0391508	-0.0285463	-0.0285463	-0.0713005	-0.0128766	-0.0933973	0.0358144	0.0491819	0.00866537	0.0180812	0.0393288	-0.00178103	0.0131074	-0.00646722	0.014671	0.0311592	0.00481601	0.0256982	0.00497194	0.0617816	0.0371586	-0.00137426	0.0395814		246.174	0.0254851	-0.0191003	0.00301737	0.000807234	0.0314778	0.00936288	-0.0387858	-0.0681321	-0.0108079	-0.0218774	-0.0131004	0.0361371	0.015841	-0.0138086	-0.0345063	0.0577723	0.0193879	0.0135275	0.0184469	0.0173315	0.0667592
	246.948	-0.0386527	-0.0492734	-0.0422986	-0.0552192	-0.0552192	-0.0749481	-0.0214104	-0.0903973	0.0391348	0.058227	0.0142667	0.0243165	0.0507846	0.0129657	0.021043	0.0150929	0.0247263	0.0320542	0.00682321	0.033235	0.00327988	0.0795335	0.0684197	0.00245582	0.0471266		247.176	0.0249771	-0.0199762	0.00234405	-0.00140309	0.0227299	0.00603776	-0.034625	-0.0580592	-0.0152146	-0.01706	-0.00410939	0.0367451	0.0154186	-0.0143661	-0.0508293	0.0487109	0.0131739	0.0106048	0.0123092	0.0181622	0.0702816
	247.944	-0.0385925	-0.0492676	-0.0365615	-0.057081	-0.057081	-0.0537897	-0.0267333	-0.0945848	0.0404928	0.0501062	0.0136404	0.0201881	0.0459203	0.00927885	0.0240923	0.00271761	0.0209763	0.0281751	-0.000461017	0.0207978	-0.00091114	0.0687471	0.0491569	-0.000903223	0.0429809		248.177	0.0143432	-0.0263347	-0.00207356	-0.00510488	-0.0039026	-0.0112191	-0.0387491	-0.0651611	-0.0239059	-0.0249959	-0.0117039	0.0372115	0.0156844	-0.0146327	-0.0422654	0.046929	0.0149049	0.0136669	0.00763307	0.019749	0.068669
	248.946	-0.0420545	-0.0490874	-0.0194119	-0.0347392	-0.0347392	-0.0616935	-0.0185854	-0.112739	0.0460861	0.0468498	0.0126764	0.0184603	0.0385616	0.00173545	0.0168501	0.00866994	0.0127081	0.0552227	0.00835411	0.0210262	0.0108796	0.0787439	0.0606708	0.00280195	0.0447427		249.174	0.0203712	-0.0193535	-0.000323593	-0.000566976	0.00802186	-0.00284736	-0.0388527	-0.0631969	-0.00712663	-0.0235219	-0.00506184	0.0349612	0.0143452	-0.0149343	-0.050248	0.0444767	0.0107064	0.0100244	0.0145359	0.0239323	0.0715157
	249.948	-0.0495959	-0.0508979	-0.0483607	-0.0758976	-0.0758976	-0.0931598	-0.0195621	-0.0876286	0.049218	0.055818	0.0157236	0.0240842	0.0528743	0.0140755	0.0318373	0.025698	0.0374995	0.0531509	0.0103874	0.0265633	0.013815	0.0749404	0.0498452	0.00150133	0.0522092		250.177	0.0138046	-0.0255649	-0.00447135	-0.00598147	0.00192818	-0.0186999	-0.0363882	-0.0680742	-0.0140313	-0.0214463	-0.0110169	0.034797	0.0128281	-0.013076	-0.0509662	0.0436924	0.0126163	0.0111089	0.0189065	0.0255358	0.0724053
	250.95	-0.0460204	-0.0543671	-0.0416037	-0.0223192	-0.0223192	-0.0712939	-0.0118419	-0.0908085	0.0563109	0.0527939	0.0127417	0.025787	0.0508884	0.0163173	0.0289971	0.0271158	0.015327	0.0468911	-0.000766897	0.007616	0.00856374	0.0295302	0.0265455	0.00191673	0.0407572		251.179	0.0156232	-0.0270386	-0.00422174	-0.00552973	0.00277171	-0.00748495	-0.0411668	-0.0623469	-0.0361634	-0.0144466	-0.0114155	0.0356213	0.012775	-0.0100113	-0.0443085	0.0440725	0.0134551	0.012006	0.0203171	0.0234281	0.0692865
	251.37	-0.0185689	-0.0255186	0.00580529	0.0109344	0.0109344	0.0036619	-0.00317062	-0.0559589	0.074268	0.103575	0.0390427	0.0498502	0.0841698	0.0686597	0.0664321	0.0687465	0.0738842	0.0892117	0.0254117	0.0617914	0.0399558	0.0993257	0.0836501	0.0415693	0.0438029		252.18	0.0181781	-0.025231	-0.00449467	-0.00567689	0.00743613	-0.00688524	-0.0367375	-0.0875916	0.0143225	-0.0257315	-0.0185082	0.0349576	0.0103845	-0.0169802	-0.051973	0.0395069	0.0127649	0.0107068	0.0245348	0.023694	0.069821
	252.39	-0.036998	-0.036946	-0.032813	-0.0754542	-0.0754542	-0.0548873	-0.013278	-0.0852512	0.0381993	0.0417734	0.0128921	0.0171995	0.0305083	-0.0054558	0.0112247	-0.00756638	0.0114781	0.0035476	0.0188434	0.0211362	0.0269666	0.0720867	0.0609094	-0.002493	0.0431176		252.708	0.0366446	-0.00407179	0.0176372	0.0204148	0.0392837	0.0215036	-0.00730294	-0.0258365	-0.0316508	0.010061	0.0137814	0.0601749	0.0355753	0.00980521	-0.0230361	0.0677833	0.0461801	0.0325171	0.0455336	0.0490258	0.0909613
	253.392	-0.0324241	-0.0386936	-0.014493	-0.0334181	-0.0334181	-0.0173848	-0.00636264	-0.0572504	0.0561338	0.0699581	0.0170338	0.0298433	0.0528165	0.0179871	0.029837	0.0250912	0.0238019	0.052923	0.0366215	0.0448462	0.0324606	0.0825032	0.0673369	0.0176413	0.0395588		253.734	0.022969	-0.0195597	0.00616125	0.00416313	0.0159849	0.00180111	-0.0325958	-0.069217	-0.0211214	-0.0176805	-0.0152259	0.0447648	0.0173944	-0.011642	-0.0460897	0.0447779	0.0229827	0.0199581	0.035131	0.0531084	0.084263
	254.394	-0.0308573	-0.0315187	-0.029985	-0.0159244	-0.0159244	-0.0654967	0.0168655	-0.0642215	0.0264602	0.0409088	0.00800479	0.0168619	0.0164004	-0.0157282	0.00958695	-0.00467273	-0.00421758	-0.0108965	0.0603572	0.0642489	0.0586821	0.0706449	0.0961545	0.00851013	0.0422785		254.736	0.0242053	-0.0105578	0.0206363	0.0103702	0.0525842	0.0325139	-0.0084867	-0.0619394	-0.0228004	-0.0160274	-0.00937996	0.0572122	0.0265879	-0.00813963	-0.0389026	0.0534737	0.0353436	0.02074	0.0519931	0.112582	0.113491
	255.396	-0.0134412	-0.0134312	-0.0210551	-0.0502042	-0.0502042	-0.0527741	0.0175447	-0.0493199	0.0347889	0.0447303	0.0129456	0.0266008	0.0240301	-0.0110379	0.0138414	0.00269368	0.00611978	0.00830773	0.0855333	0.0650067	0.0825695	0.0601163	0.10813	0.0144127	0.045402		255.732	0.0283488	0.00280155	0.0417453	0.0227309	0.0791864	0.0568755	0.0209174	-0.0665665	-0.00661697	-0.01066	-0.00695037	0.0733795	0.0444463	0.00178894	-0.0318877	0.0741216	0.0600694	0.0302556	0.0866976	0.173159	0.150796
	256.392	-0.000591974	-0.014639	-0.010747	-0.0010619	-0.0010619	-0.0646429	0.0414379	-0.0125172	0.0561282	0.0632322	0.0216247	0.0394809	0.0401966	0.0119705	0.0332976	0.0191528	0.0476861	0.0462894	0.106921	0.0635998	0.0933596	0.0623796	0.109131	0.0326359	0.0419457		256.734	0.0395098	0.0212542	0.0705442	0.0402152	0.117376	0.0927564	0.0550028	-0.0528568	0.0017821	0.000899587	0.00612318	0.0981637	0.0673145	0.0195493	-0.0124649	0.0933136	0.089191	0.0458023	0.121553	0.228695	0.187536
	257.396	0.0127697	0.00607798	-0.023819	0.00974217	0.00974217	-0.0649387	0.0447801	0.00845928	0.0537304	0.0652487	0.0247323	0.0489859	0.0409008	0.011831	0.0392705	0.0371116	0.0576249	0.042784	0.142263	0.068546	0.126537	0.103273	0.1373	0.0436067	0.0495526		257.736	0.0438689	0.0404355	0.0987887	0.0580338	0.148966	0.126876	0.0811491	-0.0397459	0.00168125	0.0101446	0.00595543	0.120715	0.0886931	0.037534	-0.0138583	0.110144	0.110984	0.0583483	0.149274	0.277414	0.220379
	258.396	0.0183665	0.0140015	-0.0225281	-0.0303756	-0.0303756	-0.0620938	0.0603613	0.0298561	0.06394	0.0734674	0.0288812	0.0564925	0.0462271	0.0246387	0.0538164	0.0580679	0.0785401	0.0727305	0.172087	0.0984899	0.145999	0.0987495	0.143917	0.0518807	0.058171		258.739	0.0508247	0.0534995	0.121699	0.0730766	0.16165	0.143368	0.0977188	-0.0601145	0.0141101	0.0105105	0.00632686	0.136165	0.106151	0.0405532	-0.0144912	0.127201	0.135861	0.0706556	0.172367	0.315089	0.246436
	259.393	0.0337106	0.022467	-0.0063995	-0.0216014	-0.0216014	-0.0476781	0.0767462	0.0451929	0.0403743	0.0552544	0.0249533	0.0481669	0.0179955	-0.0076923	0.030518	0.0184071	0.0470893	-0.000605312	0.183642	0.0889154	0.143564	0.0912063	0.135441	0.0433942	0.0563719		259.734	0.0623179	0.0708158	0.147109	0.0927803	0.192254	0.168419	0.119397	-0.0558132	0.00999163	0.0129522	0.0126375	0.153256	0.120075	0.0505275	-0.00672126	0.146638	0.161337	0.0892153	0.206226	0.348169	0.270413
	260.396	0.0390759	0.0193656	-0.0173839	-0.0311476	-0.0311476	-0.0661931	0.0905399	0.0710903	0.055796	0.0739623	0.0319554	0.0635719	0.0434949	0.00795361	0.0456503	0.058496	0.0708062	0.0432227	0.20974	0.106143	0.171333	0.0911411	0.153479	0.0565628	0.064897		260.736	0.0688859	0.0815289	0.164718	0.106229	0.196354	0.177237	0.135952	-0.045246	0.000829894	0.0254373	0.0204389	0.170759	0.137659	0.0570397	0.00174171	0.162429	0.17608	0.102966	0.22068	0.380053	0.295992
	261.396	0.0345836	0.0262009	-0.0227214	-0.0300115	-0.0300115	-0.0799956	0.102484	0.0914105	0.0478371	0.0736101	0.0315666	0.0617686	0.0209544	-0.0033712	0.0463345	0.0434496	0.0785507	0.00919429	0.235805	0.113974	0.172949	0.114734	0.166366	0.0567679	0.0732195		261.738	0.0794638	0.0985637	0.185219	0.121612	0.222261	0.20039	0.156579	-0.0566039	0.0329222	0.0173463	0.0161219	0.183953	0.145964	0.0635033	0.005848	0.176167	0.192824	0.116577	0.250385	0.405215	0.317379
	262.398	0.0500533	0.041457	-0.0190984	0.0189976	0.0189976	-0.030568	0.114604	0.104954	0.0584003	0.0849887	0.0403829	0.075233	0.0450627	0.0125088	0.0565309	0.0784886	0.101882	0.042984	0.246121	0.092884	0.194809	0.103281	0.175155	0.0742656	0.0652741		262.734	0.0796179	0.1044	0.196272	0.130336	0.217714	0.192492	0.16599	-0.0385698	0.0427788	0.0276488	0.0251282	0.195515	0.158882	0.0680401	0.00261835	0.17979	0.204241	0.127768	0.266435	0.427475	0.329144
	263.394	0.0549795	0.0494895	-0.0229315	0.0782663	0.0782663	-0.0398365	0.13864	0.137356	0.0602576	0.067044	0.038064	0.0759048	0.0325569	0.00176866	0.0501835	0.0677311	0.0887175	0.0180538	0.261916	0.125069	0.204966	0.100398	0.202289	0.0812674	0.0722932		263.736	0.0869777	0.116161	0.21164	0.143746	0.237471	0.208748	0.178106	-0.0335317	0.0221694	0.0346747	0.0305916	0.199303	0.168208	0.0768652	-3.80433e-05	0.182175	0.212463	0.137859	0.277467	0.44573	0.345038
	264.396	0.0507915	0.0554795	-0.0260263	-2.14195e-05	-2.14195e-05	-0.0329108	0.133102	0.161485	0.0534726	0.0706277	0.0426095	0.0788641	0.016974	-0.000770636	0.0502949	0.0657766	0.0873625	-0.00932165	0.276133	0.106998	0.214252	0.100689	0.186973	0.0731657	0.0790665		264.738	0.091796	0.122988	0.222368	0.151639	0.2399	0.216784	0.189345	-0.0544654	0.0248688	0.0256957	0.0141821	0.203379	0.171317	0.068996	-0.000494628	0.187513	0.223288	0.14954	0.296693	0.461646	0.356787
	265.398	0.0571019	0.0654702	-0.0383931	-0.0116739	-0.0116739	-0.0811209	0.122857	0.172782	0.0688052	0.0835427	0.0495886	0.0882165	0.0405459	0.0168043	0.0673082	0.0786213	0.102637	0.0390345	0.275943	0.12139	0.215051	0.0949517	0.176166	0.0779981	0.0811073		265.74	0.0922307	0.128357	0.230941	0.159565	0.245423	0.224352	0.189848	-0.0562167	-0.000466183	0.0233233	0.0222195	0.206147	0.175317	0.0722762	0.00799514	0.194086	0.231447	0.159218	0.309735	0.474615	0.366853
	266.4	0.0636649	0.0675352	-0.0364105	0.0372144	0.0372144	-0.0584376	0.156881	0.202678	0.0542877	0.0708972	0.0456742	0.0834472	0.0247691	0.000316178	0.0488351	0.0618867	0.0987605	-0.0125538	0.284918	0.140712	0.230542	0.0966524	0.180668	0.0817457	0.0847439		266.736	0.0917747	0.133831	0.239	0.163339	0.243715	0.222607	0.200869	-0.0684528	0.0425646	0.0160816	0.0122062	0.20491	0.174191	0.0617502	-0.0033229	0.188553	0.236154	0.162642	0.317853	0.480465	0.374073
	267.396	0.0653362	0.064712	-0.0328711	0.0132927	0.0132927	-0.0580254	0.162069	0.2247	0.0510345	0.0642475	0.0484915	0.0849702	0.0137186	-0.00901583	0.046937	0.0553301	0.0911821	-0.00703359	0.28848	0.111506	0.223206	0.0996607	0.203828	0.0790891	0.0887544		267.738	0.0936576	0.138697	0.247862	0.167469	0.255491	0.231501	0.201516	-0.0391993	0.0417055	0.0306313	0.0309984	0.210236	0.179696	0.0698179	0.00746001	0.194084	0.242208	0.172362	0.33632	0.490085	0.377172
	268.398	0.0752395	0.0737245	-0.0128157	0.0304778	0.0304778	-0.0597928	0.178652	0.24758	0.0701205	0.0788696	0.0548079	0.100542	0.041958	0.0183513	0.0585341	0.0878705	0.117144	0.0337917	0.288907	0.101146	0.232654	0.0972799	0.205691	0.0935308	0.0854555		268.74	0.0937023	0.141225	0.252454	0.171253	0.258522	0.236791	0.201511	-0.0403748	0.0231993	0.0336973	0.034478	0.210038	0.179141	0.06851	0.00230838	0.192442	0.246235	0.172373	0.331358	0.495334	0.384139
	269.4	0.0665126	0.0641117	-0.0304189	0.0211216	0.0211216	-0.052337	0.187882	0.274798	0.0689809	0.0764491	0.0561266	0.101813	0.0390967	0.0027872	0.0631774	0.0739712	0.111341	0.0277108	0.288027	0.112846	0.234066	0.0920213	0.193138	0.0910584	0.0898814		269.737	0.0923838	0.142308	0.255528	0.171094	0.254237	0.2353	0.196819	-0.0478861	0.024168	0.0248236	0.0172975	0.207285	0.176131	0.065319	0.00827219	0.194907	0.24949	0.178059	0.342132	0.501447	0.390039
	270.396	0.0707491	0.0638195	-0.0144286	-0.0456542	-0.0456542	-0.041531	0.198628	0.284669	0.0474827	0.0635301	0.0533585	0.099955	0.0239878	-0.00532167	0.0497815	0.0666553	0.117313	0.00357525	0.287205	0.117575	0.237087	0.106653	0.200664	0.0843521	0.0992262		270.738	0.089543	0.144111	0.25512	0.171289	0.259865	0.238546	0.193032	-0.0486936	0.0272537	0.0233313	0.0155027	0.20896	0.17282	0.0637196	-0.00371365	0.186126	0.240266	0.177288	0.352816	0.50332	0.394949
	271.398	0.0753717	0.0675466	0.00809374	0.0127936	0.0127936	-0.0447551	0.219481	0.308397	0.0570006	0.0718788	0.0578814	0.100143	0.0310045	-0.00517431	0.0529335	0.0649228	0.119884	0.0163452	0.276845	0.119295	0.236862	0.100464	0.198695	0.0938566	0.093978		271.741	0.0839136	0.140483	0.254753	0.168476	0.249489	0.22722	0.187073	-0.0538067	0.0205217	0.0254334	0.0146479	0.209344	0.16964	0.0619038	-0.00790766	0.183149	0.241568	0.176259	0.356134	0.505615	0.39861
	272.4	0.0793702	0.0683821	-0.0235525	-6.12768e-05	-6.12768e-05	-0.0581325	0.223681	0.302749	0.067837	0.0784748	0.0607478	0.106925	0.0458602	0.00678155	0.0567949	0.0854227	0.117802	0.0621822	0.283852	0.131129	0.244648	0.122171	0.199879	0.0983862	0.0960019		272.742	0.0858919	0.144067	0.256603	0.168821	0.259489	0.238568	0.183913	-0.0597425	0.0334135	0.0216181	0.0123118	0.209486	0.167353	0.051809	0.00060095	0.180193	0.240169	0.180373	0.339696	0.505944	0.396893
	273.402	0.0758066	0.0618861	-0.0131383	-0.0243133	-0.0243133	-0.0557244	0.229149	0.335303	0.0674618	0.0787873	0.0650142	0.107627	0.0472902	0.0111668	0.0624032	0.0889303	0.116845	0.036113	0.272396	0.120175	0.230167	0.094086	0.169783	0.0936044	0.0982666		273.744	0.0775389	0.134475	0.249505	0.164528	0.242452	0.215502	0.178479	-0.0491424	0.0386728	0.0249998	0.0198373	0.208523	0.163922	0.051321	-0.00445327	0.179633	0.236583	0.178349	0.361111	0.50555	0.398919
	274.398	0.0648515	0.0512958	-0.0293559	0.0170992	0.0170992	-0.067302	0.233141	0.320661	0.0569772	0.0743028	0.0614128	0.107292	0.044698	0.00912293	0.0556065	0.0757514	0.121042	0.0268838	0.27584	0.103673	0.239704	0.117655	0.197138	0.0945473	0.0981014		274.74	0.0791296	0.137263	0.250111	0.16519	0.248331	0.22586	0.177334	-0.0369945	0.0202306	0.0296133	0.0214805	0.205829	0.159127	0.0455437	-0.0112828	0.177475	0.228611	0.173497	0.363209	0.506483	0.401631
	275.4	0.0727047	0.0684386	0.00451931	-0.0108112	-0.0108112	-0.0385472	0.248611	0.351863	0.0689518	0.0776254	0.0676689	0.109853	0.049332	0.0197082	0.0660967	0.0854099	0.138015	0.0534962	0.258632	0.109307	0.230773	0.0945282	0.160644	0.0989568	0.0960013		275.742	0.0758657	0.131576	0.244264	0.159103	0.242187	0.218599	0.178336	-0.0564839	0.0311772	0.0236792	0.0158567	0.202328	0.155582	0.0412532	-0.0134019	0.180468	0.227064	0.1734	0.363012	0.501532	0.396709
	276.402	0.0655823	0.0610988	-0.00733358	-0.0211383	-0.0211383	-0.0521412	0.254133	0.354436	0.0531823	0.0666553	0.0593312	0.105474	0.0385008	-0.00780076	0.0496227	0.0735091	0.0979823	0.0101583	0.254639	0.0951801	0.226585	0.0769466	0.160537	0.0866957	0.101578		276.745	0.0789076	0.13157	0.243549	0.157812	0.249831	0.226463	0.168776	-0.0437999	0.0136087	0.0274656	0.0200804	0.199699	0.152156	0.0407155	-0.00453257	0.177748	0.222074	0.169928	0.370039	0.501261	0.392409
	277.398	0.0624075	0.0555253	-0.0228709	-0.0225541	-0.0225541	-0.0522463	0.25907	0.357423	0.0719064	0.0788575	0.0663375	0.11391	0.0602917	0.0149745	0.0612091	0.089831	0.133991	0.0483271	0.244536	0.0906724	0.228606	0.0922775	0.155042	0.0941291	0.0999755		277.741	0.0731994	0.126142	0.239207	0.151858	0.237596	0.211791	0.165797	-0.0414857	0.0147177	0.0151904	0.0181216	0.196233	0.148342	0.0418956	-0.012312	0.174952	0.21604	0.168809	0.343407	0.498597	0.38537
	278.4	0.0603595	0.0543956	-0.0229876	0.0181383	0.0181383	-0.053366	0.252917	0.362861	0.0698451	0.0662094	0.0666162	0.109142	0.0484687	0.0143076	0.0563963	0.0844287	0.121077	0.0441951	0.242157	0.105384	0.228588	0.116776	0.156522	0.0965464	0.0970249		278.742	0.0727674	0.122179	0.234924	0.14681	0.238996	0.211336	0.15533	-0.0547956	0.0493135	0.0118172	0.00985093	0.1916	0.147485	0.035739	-0.0226027	0.16841	0.206061	0.164913	0.355028	0.498338	0.380116
	279.408	0.0441996	0.0498286	-0.0379946	-0.0295628	-0.0295628	-0.0501581	0.263132	0.358733	0.0443048	0.0486933	0.0618383	0.0998047	0.025307	-0.0146013	0.0374044	0.0635186	0.0860431	0.00128549	0.219102	0.0983603	0.210812	0.0961421	0.144764	0.0778867	0.102841		279.744	0.0685127	0.117508	0.230314	0.139766	0.232677	0.209161	0.147478	-0.0192684	-0.000321808	0.0197004	0.0259438	0.193751	0.143765	0.0447985	-0.0128777	0.169609	0.202111	0.164143	0.352153	0.494024	0.368767
	280.404	0.0519898	0.044534	-0.0271439	-0.033725	-0.033725	-0.0429355	0.262332	0.372645	0.0668601	0.0681524	0.0676565	0.108973	0.0404001	0.0145382	0.057724	0.0917056	0.113591	0.0244924	0.209184	0.100523	0.208554	0.107772	0.145019	0.0877876	0.100596		280.74	0.0650984	0.116438	0.226048	0.139316	0.237542	0.211561	0.137907	-0.062329	0.0221714	0.0041728	0.00146488	0.184278	0.13106	0.0285701	-0.0237646	0.161882	0.193739	0.162284	0.358313	0.490273	0.359877
	281.402	0.050544	0.0452844	-0.0273203	-0.0214794	-0.0214794	-0.0465158	0.269814	0.364299	0.0600374	0.0621416	0.0677097	0.103113	0.0352901	-0.00428461	0.0431429	0.0576132	0.099245	0.0184831	0.200438	0.0878077	0.197867	0.0961352	0.148559	0.0820193	0.0992915		281.742	0.0622229	0.112398	0.220283	0.133146	0.225224	0.204421	0.125703	-0.0507633	0.0235868	0.0106816	0.00591045	0.182969	0.131418	0.0334346	-0.0259761	0.154058	0.1895	0.160448	0.3491	0.485662	0.350737
	282.402	0.0441807	0.0486066	-0.0301978	-0.0274045	-0.0274045	-0.039594	0.268611	0.37203	0.0644336	0.0720798	0.0680992	0.108488	0.0475628	0.0194685	0.058538	0.0888634	0.119051	0.0480392	0.198697	0.0882143	0.204537	0.108561	0.138413	0.0887772	0.0985864		282.744	0.0614614	0.107089	0.211991	0.130482	0.221229	0.197601	0.124416	-0.0499485	0.0140905	0.0104198	0.0114231	0.181935	0.126694	0.0305823	-0.0341924	0.149581	0.18097	0.156644	0.362228	0.483394	0.337575
	283.404	0.0372258	0.0433311	-0.0447629	-0.0203116	-0.0203116	-0.0546028	0.256653	0.363749	0.0469423	0.0568517	0.0628503	0.100679	0.0352152	-0.00855068	0.0391046	0.0506658	0.0779814	0.0134144	0.179797	0.0808174	0.19114	0.103718	0.129409	0.0748263	0.098297		283.74	0.0604209	0.107923	0.207093	0.126751	0.221679	0.202496	0.109049	-0.0461302	0.050726	0.00361692	0.00597582	0.177702	0.119094	0.0263808	-0.0155659	0.154427	0.181731	0.157509	0.354349	0.476967	0.326378
	284.4	0.0314916	0.0410064	-0.0307825	0.0158353	0.0158353	-0.0478708	0.261382	0.371311	0.064434	0.0580912	0.065152	0.102526	0.0406422	0.00961598	0.0467505	0.0807357	0.0985906	0.0281655	0.17816	0.103214	0.186647	0.108158	0.137896	0.0855211	0.0942858		284.742	0.0562626	0.101813	0.201833	0.122003	0.211146	0.191895	0.10455	-0.0341747	0.0380291	0.0138368	0.0183807	0.179379	0.120714	0.0327106	-0.0236153	0.147397	0.173698	0.154085	0.348247	0.469882	0.320604
	285.402	0.032566	0.0297908	-0.0286847	-0.00505419	-0.00505419	-0.0643752	0.24969	0.360815	0.0681393	0.0754826	0.0683918	0.106425	0.0425005	0.023474	0.0569458	0.0805008	0.118948	0.0535776	0.155333	0.0641752	0.176002	0.0741176	0.120512	0.0806183	0.0916265		285.744	0.0549977	0.0960839	0.195019	0.116896	0.199167	0.179749	0.100262	-0.0354372	0.0209215	0.0107812	0.013765	0.172768	0.116463	0.03176	-0.0239221	0.143191	0.166938	0.154157	0.338386	0.464923	0.303047
	286.404	0.0245306	0.0239632	-0.04173	-0.0304064	-0.0304064	-0.0849383	0.249106	0.363127	0.0640248	0.0677466	0.0691417	0.103683	0.0444796	0.0164421	0.0507933	0.070448	0.102982	0.0391252	0.148013	0.0844003	0.16636	0.0746466	0.120064	0.0737216	0.0962326		286.74	0.0557001	0.0946973	0.187711	0.11331	0.195993	0.176698	0.0952767	-0.0481801	0.0126392	0.00507583	0.00804778	0.167939	0.110781	0.0331482	-0.0273857	0.137412	0.15833	0.149936	0.33993	0.455502	0.293417
	287.406	0.0199931	0.0297873	-0.0183084	-0.043748	-0.043748	-0.0478008	0.250973	0.373329	0.0606295	0.0614475	0.0656307	0.100252	0.0404465	0.00400656	0.0467533	0.0649087	0.0908261	0.0401743	0.149848	0.0829195	0.163895	0.102359	0.123607	0.0747035	0.0961567		287.742	0.0513698	0.0896413	0.179106	0.109283	0.184863	0.168703	0.0899494	-0.0473174	0.0224287	-0.00911103	0.0017995	0.165588	0.10837	0.0286133	-0.0212932	0.137715	0.156574	0.151412	0.338846	0.445729	0.285323
	288.402	0.0191401	0.0272339	-0.0251546	0.00794588	0.00794588	-0.0495073	0.257688	0.347868	0.0575071	0.0629639	0.0655695	0.0960725	0.0484528	0.00763068	0.0483514	0.0711314	0.0915235	0.0343508	0.134763	0.0572177	0.151473	0.105825	0.105787	0.0752947	0.0874562		288.744	0.0507426	0.0870526	0.175718	0.105444	0.183892	0.166806	0.0853975	-0.0426153	0.0305412	0.00104981	0.00577237	0.167193	0.106241	0.0326478	-0.0286515	0.135885	0.146122	0.147023	0.338993	0.438882	0.273178
	289.404	0.0165818	0.0118518	-0.0474773	-0.023764	-0.023764	-0.0871808	0.226712	0.349605	0.0531488	0.0648535	0.062605	0.0915889	0.0389784	0.0010288	0.0428893	0.0617427	0.077763	0.0399884	0.127288	0.0697049	0.135821	0.086831	0.109667	0.0646288	0.0910007		289.746	0.049926	0.0815333	0.16792	0.102144	0.179252	0.152945	0.0718323	-0.0419778	0.00780525	-0.00225183	0.0100589	0.163192	0.102312	0.0319044	-0.0185335	0.135291	0.145975	0.145233	0.328962	0.432162	0.262082
	290.406	0.00756488	0.0166735	-0.0454974	-0.019015	-0.019015	-0.0550373	0.221802	0.345819	0.0472626	0.0628727	0.0608029	0.0890846	0.0468986	0.00113276	0.041856	0.0517601	0.0821785	0.033432	0.114864	0.0763451	0.133051	0.0961663	0.0899433	0.0643889	0.0868575		290.748	0.0493918	0.0797946	0.16355	0.0980061	0.175221	0.158756	0.0732546	-0.0590438	0.0167589	-0.0111456	-0.00462618	0.156211	0.0983247	0.0179144	-0.015429	0.131857	0.140492	0.144568	0.326839	0.418072	0.249315
	291.408	0.0139976	0.0131815	-0.0264346	-0.00722485	-0.00722485	-0.0664859	0.222346	0.335029	0.0551413	0.0637973	0.060623	0.0902104	0.0469673	0.010954	0.0424598	0.0676908	0.0794701	0.0368323	0.117262	0.0614595	0.131912	0.0821315	0.0981308	0.0661838	0.0834319		291.744	0.0444537	0.0764648	0.156637	0.0952084	0.171064	0.150272	0.0658466	-0.0485564	0.0344144	-0.00409848	0.002681	0.153867	0.09715	0.0168273	-0.0289663	0.119879	0.132558	0.139028	0.31357	0.407316	0.238382
	292.41	0.00731943	0.00284525	-0.018845	-0.0394113	-0.0394113	-0.0651414	0.202161	0.336727	0.0426329	0.0606184	0.0569522	0.0841725	0.0313964	0.00712773	0.0347702	0.0542719	0.073086	0.0145874	0.107197	0.0558975	0.125336	0.0879654	0.0928289	0.0571775	0.0852998		292.748	0.0431577	0.0731918	0.14908	0.0917869	0.159784	0.144014	0.0640552	-0.0336702	0.0267114	-0.00155232	0.00607326	0.148815	0.0951298	0.0181287	-0.0283079	0.120663	0.127449	0.137172	0.327705	0.390906	0.230447
	293.406	0.00523941	0.00503688	-0.0272119	-0.023455	-0.023455	-0.0650381	0.195073	0.322086	0.0358777	0.0530079	0.0562074	0.0803933	0.0292855	-0.00230997	0.0284971	0.0323454	0.0645292	0.00684364	0.101279	0.060506	0.12034	0.0966653	0.0756643	0.0533655	0.0816133		293.748	0.0430636	0.0687978	0.141697	0.0880798	0.151614	0.140015	0.056397	-0.0491843	0.0180026	-0.00228107	0.000528085	0.144527	0.0916893	0.0127137	-0.0332936	0.116182	0.123376	0.130185	0.309269	0.375314	0.216807
	294.408	0.00501097	-9.17693e-05	-0.0169365	-0.0339684	-0.0339684	-0.0613347	0.173476	0.334548	0.0366336	0.0545187	0.0575188	0.0814221	0.0308489	0.00315455	0.0290298	0.0409538	0.0521348	0.0159912	0.0947421	0.0523482	0.11117	0.0920655	0.0855092	0.0523816	0.0814249		294.744	0.0414594	0.0679787	0.138931	0.0823218	0.159333	0.137538	0.0547376	-0.0641724	0.0388541	-0.0137414	-0.0108618	0.138311	0.0892318	0.0126738	-0.033586	0.118732	0.123467	0.130674	0.314697	0.353595	0.206689
	295.41	0.0035053	0.000150755	-0.0391809	-0.025033	-0.025033	-0.0781742	0.162128	0.309305	0.0456823	0.0650643	0.0616561	0.0819698	0.0462548	0.013125	0.0394973	0.0586338	0.0678599	0.0377863	0.0907377	0.0512004	0.107193	0.0831016	0.091966	0.0543216	0.0771333		295.746	0.0342486	0.0610265	0.130583	0.0777227	0.142055	0.128952	0.0535107	-0.0458743	0.0348185	-0.000972168	0.00886504	0.137889	0.0869967	0.0118607	-0.0279747	0.116018	0.119848	0.126311	0.279447	0.334084	0.200574
	296.407	0.00604509	-0.00855054	-0.0196182	-0.0332214	-0.0332214	-0.0738238	0.142848	0.301262	0.0327725	0.0445768	0.0547263	0.0705626	0.028609	-0.0041786	0.0265387	0.0316003	0.0582429	-0.00934976	0.0904905	0.0465235	0.103143	0.0701602	0.0951425	0.0444035	0.075675		296.748	0.0362699	0.0606627	0.127241	0.0760326	0.141315	0.125252	0.051108	-0.0501803	0.0326165	0.00157364	0.00591454	0.131955	0.0845487	0.0133933	-0.0224193	0.119098	0.122055	0.126066	0.276705	0.31437	0.195452
	297.408	-0.00867951	-0.0135334	-0.0412543	-0.0531968	-0.0531968	-0.0794485	0.119404	0.285421	0.0394018	0.0497747	0.054743	0.0708473	0.0278951	0.00245044	0.0251441	0.0313268	0.0672337	0.00259557	0.0845451	0.0549433	0.0928611	0.0821539	0.105655	0.0411777	0.0757775		297.75	0.0375454	0.0611184	0.123833	0.0748285	0.149844	0.133504	0.0460984	-0.0609907	0.0473127	-0.00766642	-0.000116445	0.125681	0.0819875	0.00995387	-0.0403619	0.109884	0.108901	0.116058	0.262997	0.295383	0.186021
	298.41	0.00199538	-0.0107515	-0.0132073	-0.0288211	-0.0288211	-0.0554537	0.110293	0.287942	0.0466775	0.0584204	0.056564	0.0719116	0.0338186	0.0141603	0.0399081	0.0486651	0.0623978	0.0150871	0.0955616	0.0741506	0.0995004	0.109292	0.124442	0.052771	0.0711611		298.746	0.0344026	0.0568587	0.120284	0.069802	0.137716	0.128497	0.0412757	-0.0506424	0.0276325	0.00156158	0.0165378	0.123811	0.0843355	0.0140044	-0.0154528	0.119258	0.118762	0.120501	0.255315	0.276975	0.179394
	299.406	-0.00571805	-0.0223611	-0.0449563	-0.000818151	-0.000818151	-0.0782901	0.0874905	0.283253	0.0393531	0.0453918	0.0554085	0.0667683	0.029258	0.00251651	0.0241567	0.0277261	0.0528711	-0.00592928	0.0719473	0.0595992	0.091703	0.088469	0.0963889	0.0418874	0.0696271		299.748	0.030447	0.0526961	0.11123	0.0643838	0.131067	0.116958	0.037967	-0.0716102	0.0565337	-0.010746	-0.00295587	0.119583	0.0803839	0.00685055	-0.0334984	0.103237	0.102767	0.110022	0.222525	0.263994	0.175992
	300.408	-0.0124881	-0.0196576	-0.0260138	-0.034067	-0.034067	-0.063508	0.0759529	0.274892	0.0641551	0.076064	0.0596148	0.0768009	0.0603535	0.0422143	0.0527858	0.0705329	0.0961666	0.0754774	0.0652598	0.0363482	0.0814386	0.0794231	0.0933555	0.0517841	0.0680746		300.75	0.0295959	0.0519782	0.10768	0.0616985	0.125325	0.127599	0.0409377	-0.0485823	0.0461943	-0.00421749	0.00387897	0.119486	0.0837411	0.00871984	-0.0424373	0.100013	0.0967716	0.106577	0.208284	0.239613	0.166077
	301.41	-0.0105887	-0.0164911	-0.0109088	-0.0412861	-0.0412861	-0.0510863	0.0722627	0.249367	0.0360737	0.0399	0.0500396	0.0602475	0.0229637	-0.000140539	0.0235457	0.0237065	0.0443303	-0.00596585	0.065655	0.0454064	0.0782578	0.0835168	0.0953077	0.0353403	0.0626785		301.752	0.0290597	0.0507505	0.102729	0.0610341	0.123938	0.113222	0.0436087	-0.0508274	0.0397434	-0.00129179	0.000299413	0.118913	0.0822641	0.007807	-0.045894	0.0960369	0.0896487	0.101245	0.177633	0.224102	0.158191
	302.412	-0.0122657	-0.0140221	-0.00257941	-0.018139	-0.018139	-0.050653	0.0636999	0.25484	0.0440929	0.0590651	0.0577513	0.0674957	0.0458151	0.0291134	0.0280586	0.0508489	0.077597	0.0289012	0.065903	0.0558668	0.0845108	0.075078	0.0931765	0.0463485	0.0597704		302.748	0.024205	0.0473507	0.0951398	0.0578851	0.118646	0.11134	0.0458115	-0.0641597	0.0260041	-0.0113261	-0.00548879	0.115932	0.0827305	0.00365079	-0.032358	0.100467	0.0880981	0.102997	0.161795	0.210834	0.156812
	303.408	-0.0218045	-0.0225311	-0.0283662	-0.0284918	-0.0284918	-0.0625053	0.0337572	0.244496	0.03622	0.0354876	0.0471447	0.0567846	0.0189509	-0.011601	0.0167109	0.0222	0.0355919	-0.0100648	0.0609464	0.0376482	0.0738067	0.0915461	0.0926319	0.0300029	0.0624227		303.752	0.0240845	0.0464101	0.0907045	0.0551197	0.11635	0.108658	0.0435005	-0.0748484	0.0289442	-0.0113531	-0.00499888	0.112416	0.0779574	-0.00140325	-0.0365492	0.0990275	0.0859098	0.0969591	0.129484	0.200974	0.150619
	304.41	-0.0166715	-0.0136258	-0.00586661	-0.0416716	-0.0416716	-0.0794581	0.0456646	0.224683	0.0349662	0.0381534	0.0497508	0.0595391	0.0324686	0.00028101	0.0250535	0.0266228	0.0411995	0.00667539	0.0552135	0.0429626	0.0734217	0.0669578	0.0880907	0.0309887	0.0588237		304.752	0.0254296	0.0467836	0.0872007	0.0514394	0.10939	0.107927	0.0360668	-0.0648483	0.0365737	-0.00271837	-0.00399879	0.110852	0.0789822	-0.00251565	-0.0440768	0.0918098	0.0798363	0.0936894	0.105446	0.219983	0.153093
	305.413	-0.0228115	-0.0210729	-0.0163562	-0.0140006	-0.0140006	-0.0759161	0.0256857	0.200774	0.0546158	0.0488024	0.0532623	0.0630136	0.0460589	0.0284226	0.0293697	0.0433071	0.0494906	0.0438465	0.0563565	0.0553456	0.0670229	0.059054	0.0675979	0.0359942	0.0520306		305.754	0.0203076	0.0418823	0.0828489	0.0479489	0.102291	0.0977418	0.0401598	-0.0430726	0.0173227	0.00218147	-0.000277701	0.10982	0.0797707	0.00284933	-0.038379	0.0935879	0.0836161	0.0937486	0.0829617	0.231868	0.15034
	306.414	-0.0282527	-0.00976131	-0.0273012	-0.00584751	-0.00584751	-0.0812668	0.0166425	0.179115	0.0473253	0.0519331	0.0499541	0.0647984	0.0404994	0.0163619	0.0267666	0.0341334	0.0481239	0.0215481	0.0474307	0.0506443	0.0672828	0.0514862	0.0651417	0.0313439	0.0488555		306.75	0.0178909	0.0384395	0.0811091	0.0463776	0.0969245	0.0953373	0.0314586	-0.0589872	0.0265258	-0.004631	0.00101489	0.101615	0.0749124	0.00283907	-0.0360099	0.0883204	0.0766348	0.090466	0.0770539	0.23483	0.143335
	307.41	-0.0259763	-0.0240951	-0.0214238	-0.0335502	-0.0335502	-0.0595364	0.0066719	0.17634	0.0592089	0.058174	0.0553156	0.0687088	0.0550816	0.0284213	0.0404346	0.0640005	0.0629847	0.0502662	0.047479	0.0431626	0.0711251	0.0547844	0.093916	0.0364323	0.052161		307.752	0.0169193	0.0366679	0.0773906	0.0450012	0.094576	0.0851194	0.0210887	-0.0438045	0.0254562	-0.00367216	0.00605272	0.0959323	0.0746301	0.00181967	-0.0368091	0.0880511	0.0807708	0.0916926	0.0769882	0.24271	0.142068
	308.412	-0.0263853	-0.0163212	-0.019773	-0.00964445	-0.00964445	-0.0675433	0.01973	0.146852	0.0452398	0.0563109	0.0523547	0.0652991	0.0446715	0.0220973	0.0309404	0.0365339	0.0679588	0.0330544	0.0553624	0.0728054	0.0674306	0.0701775	0.0991419	0.036376	0.0467091		308.754	0.0167679	0.0323777	0.0738376	0.0413299	0.0882265	0.0816435	0.0284136	-0.0554319	0.0238419	-0.00697553	0.00327525	0.0944241	0.0728572	0.000600648	-0.0357416	0.0823506	0.07736	0.0902161	0.0640415	0.247877	0.141445
	309.414	-0.0268056	-0.0242798	-0.0266994	-0.0714016	-0.0714016	-0.0581602	0.000773317	0.118558	0.0494416	0.0479565	0.0488505	0.0585321	0.0464749	0.0234168	0.0307612	0.0380444	0.058348	0.0271915	0.0403403	0.027087	0.0617336	0.0204995	0.0689475	0.0212265	0.0478834		309.75	0.0145568	0.0308016	0.0684338	0.0397667	0.0848936	0.0793955	0.024902	-0.0376949	-0.00512352	-0.00134227	0.0117588	0.0917937	0.0735733	0.0034815	-0.0335079	0.0827585	0.0784366	0.0927179	0.0661445	0.254101	0.139956
	310.41	-0.0362375	-0.0350245	-0.0336942	-0.0734584	-0.0734584	-0.0873056	-0.00814256	0.107959	0.0368721	0.0379692	0.0444999	0.0539544	0.0341284	0.0148986	0.023323	0.0213684	0.043138	0.0203193	0.0402693	0.0479227	0.0595753	0.0739081	0.082841	0.0172011	0.051853		310.752	0.0151385	0.0292428	0.0658938	0.038575	0.0843465	0.0829693	0.0182653	-0.0529303	-0.0134195	-0.00830581	-0.00262291	0.0906048	0.0684047	0.000761888	-0.0527203	0.0707801	0.0685865	0.0828592	0.0536286	0.251271	0.137176
	311.412	-0.0395024	-0.0333679	-0.0263785	-0.0735456	-0.0735456	-0.090185	-0.0152632	0.0740589	0.0447428	0.0508911	0.0489025	0.0592241	0.0463452	0.0210967	0.0281153	0.032759	0.0572466	0.0319487	0.0432895	0.0622556	0.0572114	0.075645	0.0939632	0.0206916	0.0526613		311.754	0.0167559	0.0300047	0.0623163	0.0334226	0.0863304	0.0797661	0.0121874	-0.0697675	-0.00539581	-0.0142097	-0.00224743	0.08879	0.0668975	-0.000598878	-0.029444	0.0823797	0.0741542	0.0908424	0.0537278	0.251003	0.135985
	312.414	-0.0397325	-0.0223287	-0.0176907	-0.0555139	-0.0555139	-0.072553	-0.0109529	0.0460289	0.0619327	0.0567397	0.0492945	0.0614768	0.0494994	0.0237523	0.0376758	0.0468883	0.0606468	0.0359425	0.0436034	0.0513409	0.0644821	0.081227	0.0880312	0.0254033	0.0472531		312.756	0.0174767	0.0288914	0.0610049	0.0352577	0.0878715	0.0820381	0.0131396	-0.0532603	-0.00702482	-0.0133458	-0.00339696	0.0872182	0.0656083	0.000151391	-0.0426529	0.082539	0.0670195	0.08641	0.0464544	0.254059	0.137438
	313.41	-0.0341207	-0.0321905	-0.0344496	-0.0719911	-0.0719911	-0.101267	-0.0134695	0.0315569	0.0520461	0.0542894	0.0449543	0.0568782	0.0450064	0.0177206	0.0244714	0.0180022	0.0483179	0.0216928	0.0341815	0.0347767	0.0471147	0.0640728	0.0902532	0.0141676	0.049725		313.752	0.0168841	0.025029	0.0573343	0.0326836	0.0749486	0.0682989	0.0121392	-0.0469513	-0.0020033	-0.00633227	0.000324633	0.0861881	0.065467	0.00528396	-0.0328212	0.0790845	0.0675098	0.0856698	0.0590436	0.24541	0.133151
	314.412	-0.0344783	-0.0357516	-0.0422106	-0.0433824	-0.0433824	-0.101125	-0.0248915	-0.00890383	0.0575406	0.0569273	0.0476037	0.0593946	0.0487798	0.0229831	0.0334241	0.0427474	0.0595937	0.0423959	0.0468427	0.0696678	0.0538206	0.101871	0.0985698	0.0220886	0.0527863		314.754	0.0150145	0.0249132	0.0560614	0.0324097	0.074892	0.0655407	0.0143256	-0.0443376	0.0166246	-0.0117412	-0.00890103	0.0860865	0.0641101	0.004082	-0.0443298	0.0707535	0.0591736	0.0828117	0.0443815	0.248071	0.129292
	315.414	-0.0336734	-0.0370779	-0.0199829	-0.0494532	-0.0494532	-0.056885	-0.00715484	-0.0107156	0.0540433	0.0583502	0.0420423	0.0586327	0.0518472	0.0276666	0.0372162	0.0346901	0.0454168	0.054261	0.0326727	0.0423354	0.0420014	0.0709129	0.0663443	0.0197407	0.0420346		315.756	0.017618	0.0242069	0.0537753	0.0308953	0.0807667	0.0696322	0.0127556	-0.0249163	-0.0308953	-0.00684004	-0.00032523	0.0857956	0.0669334	0.00941044	-0.0359648	0.0667763	0.0621636	0.0813867	0.0432513	0.243477	0.128957
	316.416	-0.0317501	-0.0350013	-0.0285666	-0.0984084	-0.0984084	-0.0647484	-0.0148938	-0.0363304	0.0363518	0.0388143	0.0379269	0.0453069	0.0327322	-0.00160255	0.0232954	0.0118357	0.0305428	0.0102831	0.0335572	0.0625119	0.0522162	0.0728327	0.0902447	0.0073366	0.0510068		316.758	0.0169108	0.0197586	0.0496068	0.0280114	0.0636944	0.0550022	0.00924186	-0.0732506	-0.00731199	-0.0232373	-0.0183252	0.0825996	0.0629518	-0.00215717	-0.0472783	0.0506944	0.05553	0.0771514	0.0529527	0.234872	0.133371
	317.418	-0.0325496	-0.035177	-0.0237531	-0.0464992	-0.0464992	-0.0951633	-0.0129174	-0.0384589	0.0449668	0.0452497	0.0400294	0.0485276	0.0346663	0.00845101	0.0290548	0.0222207	0.0398127	0.0126515	0.0313109	0.0504464	0.0527192	0.0952324	0.0946191	0.013867	0.0477561		317.754	0.017059	0.0196786	0.0491571	0.0253628	0.0699559	0.0566667	0.0120124	-0.0496177	0.00435467	-0.0119162	-0.00605664	0.0830021	0.0687623	0.00687475	-0.0506419	0.0475102	0.0530232	0.0743823	0.0456199	0.227588	0.130963
	318.414	-0.0283318	-0.0314165	-0.0262331	-0.0703325	-0.0703325	-0.0485025	-0.00973155	-0.0427563	0.0485976	0.0514379	0.0414271	0.0536006	0.0428751	0.0175068	0.0284049	0.0347821	0.0335697	0.0231056	0.0262093	0.0424055	0.0446655	0.0703551	0.0738689	0.0132685	0.0441603		318.756	0.01488	0.0180657	0.0458364	0.0235153	0.0625266	0.0526577	0.00832392	-0.0535776	0.0070275	-0.00825662	-0.00260843	0.0796604	0.0682459	0.00109712	-0.0460505	0.0457188	0.0530398	0.0721539	0.0457942	0.223801	0.138488
	319.416	-0.031434	-0.035973	-0.0203465	-0.0241898	-0.0241898	-0.0707361	-0.0275774	-0.0614612	0.0477642	0.0454547	0.0395843	0.0489891	0.0351159	0.0113402	0.0254082	0.0226732	0.0402363	0.0189483	0.0304347	0.05222	0.0507138	0.0950206	0.0837219	0.0152921	0.044265		319.759	0.0124275	0.0175224	0.0431938	0.0229778	0.0598596	0.0462724	0.00635523	-0.0359463	-0.0246421	-0.00918283	-0.00150994	0.0771131	0.0689206	0.00011243	-0.0574024	0.0443068	0.0490153	0.0696942	0.047414	0.221148	0.142046
	320.418	-0.047512	-0.041508	-0.0315322	-0.0929294	-0.0929294	-0.0815686	-0.0390997	-0.0830405	0.0509416	0.0431563	0.0371418	0.0492503	0.0336802	0.00892508	0.0284131	0.0297994	0.034025	0.0227014	0.0208779	0.0414495	0.0494315	0.0701718	0.0619072	0.00311966	0.05364		320.76	0.0158205	0.0215042	0.0434597	0.0223235	0.0687786	0.0567759	0.00324461	-0.0746282	-0.0231619	-0.0248958	-0.0179933	0.0694488	0.0644082	-0.00251163	-0.0547965	0.0469071	0.0497401	0.0716724	0.0402448	0.214669	0.149133
	321.414	-0.035844	-0.0425609	-0.0433155	-0.0109397	-0.0109397	-0.079668	-0.0339017	-0.0708403	0.0454854	0.0548276	0.0372132	0.0516358	0.0422418	0.0143854	0.0262827	0.0254434	0.0422856	0.0125387	0.0267081	0.032197	0.0467905	0.0518497	0.0774571	0.0112753	0.0436049		321.756	0.0148173	0.0202454	0.0444036	0.0224363	0.0664712	0.0577415	0.00518276	-0.0574581	-0.037247	-0.0160835	-0.00531375	0.0705229	0.0659875	0.000341464	-0.0445017	0.0499881	0.0506986	0.0707258	0.0423818	0.216512	0.150573
	322.416	-0.0375773	-0.0416041	-0.0379541	-0.0265607	-0.0265607	-0.0535584	-0.0331613	-0.0609571	0.0497824	0.0505125	0.0362673	0.0488099	0.0369856	0.0116445	0.0257439	0.026694	0.0310755	0.0213819	0.0261521	0.0653333	0.0531603	0.0670171	0.0839951	0.0137662	0.0435231		322.758	0.0102809	0.0179559	0.0401761	0.0196375	0.052329	0.0525595	0.00496019	-0.0618754	-0.0244175	-0.0221241	-0.0128465	0.0702375	0.0631592	0.000683841	-0.045892	0.0533187	0.0477482	0.0685498	0.040077	0.216637	0.154578
	323.419	-0.0419283	-0.0354282	-0.0397229	-0.0514211	-0.0514211	-0.0627257	-0.0154473	-0.0830434	0.0511715	0.0513126	0.0367246	0.0494276	0.0412134	0.00963323	0.0320261	0.0276671	0.0363215	0.0184109	0.020156	0.051493	0.0542898	0.0665699	0.064964	0.0100106	0.0465075		323.76	0.016234	0.0222902	0.0399621	0.0229142	0.0656182	0.0549622	0.00733236	-0.0583749	-0.038927	-0.0153404	-0.0108036	0.0702589	0.061398	-7.3524e-05	-0.0534756	0.0489839	0.045083	0.0675596	0.0312346	0.211004	0.150311
	324.414	-0.0355292	-0.0270643	-0.0246582	-0.0838418	-0.0838418	-0.054162	-0.0157334	-0.0779357	0.0558219	0.0517256	0.0378753	0.050818	0.0452425	0.0190155	0.0329673	0.0384896	0.0409752	0.0317561	0.0215201	0.0312072	0.0420326	0.0496427	0.0760573	0.00966872	0.0489398		324.756	0.0139745	0.0166097	0.0379931	0.0222559	0.0586392	0.0571917	-0.00229837	-0.0723555	-0.0249397	-0.0159598	-0.0180879	0.0678309	0.0585534	-0.00442945	-0.0590897	0.0438088	0.0381176	0.0658304	0.0468434	0.211623	0.153355
	325.418	-0.0399749	-0.0310018	-0.049807	-0.0395519	-0.0395519	-0.0758699	-0.0388775	-0.0902449	0.0666396	0.0639577	0.038075	0.0513034	0.0472885	0.0268206	0.0342005	0.0394507	0.0513334	0.0308414	0.0189374	0.0392022	0.0459468	0.0878816	0.0535595	0.012633	0.0506275		325.758	0.0137099	0.018409	0.034959	0.0235789	0.0569707	0.0533936	-0.00172568	-0.0554308	-0.0311304	-0.00915496	-0.0110416	0.0701091	0.057109	0.00557372	-0.0428862	0.0453199	0.0450955	0.0672263	0.0321341	0.207452	0.150333
	326.418	-0.030797	-0.0277818	-0.0274538	-0.0681521	-0.0681521	-0.0542165	-0.0367478	-0.0699949	0.0518186	0.046104	0.0337052	0.0469848	0.0392225	0.00719296	0.030623	0.0192775	0.025523	0.0156198	0.00721697	0.0328773	0.0462337	0.054038	0.059309	0.00575871	0.0436136		326.76	0.0140971	0.0200407	0.0321178	0.0192347	0.0552005	0.054854	-0.0094944	-0.0554726	-0.0118976	-0.011329	-0.00484971	0.0691972	0.058223	0.00575055	-0.0516267	0.0396595	0.042848	0.0645104	0.036722	0.206982	0.144772
	327.414	-0.0272678	-0.0371013	-0.0282401	-0.0642595	-0.0642595	-0.061545	-0.0348856	-0.0890875	0.0532066	0.0422127	0.0329739	0.0425846	0.0383223	0.00724804	0.0252225	0.0265965	0.0355373	0.00715206	0.00833213	0.0516846	0.04001	0.0644443	0.0696465	0.00602295	0.0468657		327.762	0.0133686	0.016584	0.0289106	0.0196989	0.0498807	0.0459381	-0.0107045	-0.0464904	-0.00761224	-0.00850954	-0.00133027	0.0699263	0.0561729	0.00162038	-0.0613374	0.0306876	0.0332489	0.0567775	0.0267131	0.20491	0.140875
	328.416	-0.0392925	-0.0296173	-0.0376608	-0.0774773	-0.0774773	-0.0627701	-0.0333287	-0.0787936	0.048418	0.0432881	0.0282448	0.0402818	0.0306527	0.00130576	0.0188101	0.0121345	0.0380635	0.0067807	0.00237138	0.0352276	0.041268	0.0397303	0.0492099	-2.74035e-05	0.0445328		328.758	0.0148812	0.016434	0.0278481	0.0201313	0.0541377	0.0436889	-0.0117919	-0.0470935	-0.0490951	-0.00422142	0.00701968	0.0677396	0.0573443	0.00860758	-0.0544112	0.0261356	0.0363572	0.0567858	0.0210282	0.199279	0.139767
	329.418	-0.0317925	-0.0404893	-0.0432703	-0.0747495	-0.0747495	-0.0637699	-0.0367898	-0.0898442	0.0568167	0.0480472	0.0343461	0.0454581	0.0487366	0.0164126	0.0332679	0.042791	0.0312517	0.0554578	0.0108522	0.0390416	0.0501125	0.0657202	0.0670472	0.00825671	0.0517892		329.76	0.0118501	0.0139673	0.0272743	0.0176517	0.0538778	0.0460422	-0.0102631	-0.0682233	-0.0445379	-0.0211842	-0.0102554	0.0639722	0.0540265	-0.00434251	-0.0578777	0.0176844	0.0342143	0.0558337	0.0179911	0.197879	0.138408
	330.414	-0.0286538	-0.0359661	-0.0200671	-0.0722581	-0.0722581	-0.0637399	-0.0267386	-0.0894952	0.06641	0.0543799	0.0360117	0.0505358	0.0424695	0.0225716	0.0373326	0.0477409	0.0478756	0.0591106	0.00898726	0.0326493	0.0396588	0.058415	0.0567591	0.0109448	0.0501523		330.762	0.0127839	0.012577	0.0277862	0.0168203	0.0451353	0.0371356	-0.0162613	-0.0671585	-0.0221075	-0.00809806	-0.00858489	0.0630713	0.0518024	-0.00592326	-0.0533985	0.0232794	0.0360969	0.0542968	0.0229806	0.18691	0.135158
	331.416	-0.0267377	-0.0327967	-0.0305098	-0.0620569	-0.0620569	-0.0586392	-0.0313137	-0.0825596	0.0596066	0.0509536	0.0307737	0.0464613	0.0410504	0.0229374	0.0346075	0.0244822	0.0392932	0.0423852	0.00935327	0.0329173	0.0283939	0.0705631	0.0693997	0.0094134	0.0467085		331.764	0.0109142	0.00930532	0.026058	0.013168	0.044714	0.0372495	-0.0106603	-0.0514038	-0.0159061	-0.0043942	0.000788757	0.0613166	0.0524587	0.000881982	-0.0458137	0.0282239	0.0410522	0.0556386	0.0460124	0.18651	0.132068
	332.418	-0.0388729	-0.0443265	-0.0307417	-0.0561013	-0.0561013	-0.0843829	-0.0325923	-0.0863644	0.0636075	0.0471168	0.03038	0.0449465	0.0415111	0.0101589	0.0287426	0.0155449	0.029432	0.031868	0.00936801	0.0388212	0.0354114	0.0729661	0.0781562	0.00645861	0.049389		332.76	0.0118328	0.0116738	0.0253915	0.0148942	0.0525774	0.0455384	-0.0125613	-0.0498592	-0.0374073	-0.00891783	0.00211307	0.0622237	0.0524371	0.00160335	-0.0577808	0.0170385	0.0401328	0.0521681	0.0253735	0.178271	0.12347
	333.414	-0.0412309	-0.0492401	-0.0578526	-0.0710685	-0.0710685	-0.103818	-0.0450048	-0.107898	0.0660145	0.0601173	0.0354519	0.0463228	0.0497229	0.0295397	0.0361508	0.042681	0.0478534	0.041373	0.0116027	0.0440389	0.0332658	0.0467298	0.0615102	0.00457361	0.05742		333.762	0.0115999	0.0109797	0.023536	0.0143666	0.0424162	0.0397948	-0.0142406	-0.0642699	-0.0417944	-0.00863253	0.00129055	0.0582624	0.0497393	0.00326445	-0.0440098	0.0179124	0.045115	0.0537455	0.0353591	0.178994	0.117711
	334.416	-0.0464923	-0.0341734	-0.0478197	-0.0572175	-0.0572175	-0.0691367	-0.0268831	-0.0922097	0.0649932	0.0516778	0.0316686	0.0449283	0.0436065	0.027724	0.0378356	0.0310898	0.0511592	0.0496766	0.0016073	0.0244109	0.0348372	0.0697174	0.0569419	0.00829237	0.049805		334.765	0.0102649	0.00537969	0.0218793	0.00971734	0.0307717	0.0236766	-0.0110706	-0.0813303	-0.0494583	-0.0166819	-0.00184599	0.0547654	0.0447911	-0.00580811	-0.0410067	0.0137033	0.0431085	0.0573821	0.0335631	0.180995	0.112297
	335.418	-0.0406348	-0.0375578	-0.0419306	-0.0225546	-0.0225546	-0.0605249	-0.0180985	-0.0744174	0.0538062	0.0456129	0.0307482	0.0386212	0.0367589	0.0090285	0.0266877	0.0172933	0.027076	-0.0103641	0.00514315	0.0178105	0.0269332	0.0464975	0.0555618	0.0047366	0.0380583		335.767	0.0126989	0.00520948	0.0229177	0.0113889	0.044413	0.0340674	-0.00809524	-0.0662367	-0.0410256	-0.0247341	-0.00686948	0.0567893	0.0446151	-0.00447261	-0.0523214	0.00802947	0.0374769	0.0553299	0.0442825	0.178679	0.112511
	336.42	-0.0422536	-0.0411108	-0.0236873	-0.031353	-0.031353	-0.0434585	-0.0283964	-0.0855627	0.0481096	0.0415017	0.0268803	0.0367147	0.0338667	0.000711543	0.0197576	0.00325615	0.0203492	0.016269	0.0108551	0.0598777	0.0351411	0.0463697	0.0620931	0.00585121	0.0396057		336.762	0.010448	0.00248663	0.020438	0.0117849	0.0369192	0.0309257	-0.0142767	-0.0601209	-0.052073	-0.018528	0.00361407	0.0564708	0.0457476	-0.00236034	-0.0557161	0.00752061	0.034856	0.0542285	0.0370363	0.17697	0.108615
	337.417	-0.0427953	-0.042292	-0.0325528	-0.0683311	-0.0683311	-0.0524922	-0.0267354	-0.0823184	0.0676333	0.0547408	0.0331798	0.0441165	0.0553421	0.0257969	0.0418515	0.0347672	0.0467086	0.0590991	0.0122776	0.0368014	0.035018	0.0399073	0.0440882	0.00936871	0.0483803		337.764	0.013643	0.00291857	0.0198825	0.0125369	0.0282184	0.0245257	-0.0189052	-0.0807594	-0.0338832	-0.0250921	-0.00733391	0.0519675	0.0453229	-0.00545429	-0.0510624	0.00286017	0.0361882	0.0523218	0.0386801	0.172792	0.101509
	338.418	-0.0418716	-0.0396225	-0.0388478	-0.048297	-0.048297	-0.0563312	-0.02459	-0.0875033	0.0355621	0.0373533	0.0257747	0.0350964	0.031059	0.00247887	0.0260216	0.0035188	0.0173597	0.022016	0.00511522	0.0543127	0.0321545	0.047388	0.0566795	0.00202303	0.0411807		338.766	0.0120143	-0.00156303	0.0198989	0.010262	0.0331189	0.0192294	-0.0169363	-0.0675222	-0.0265464	-0.0204112	-0.00125175	0.0542123	0.0445946	-0.00546484	-0.0469178	0.00193054	0.0368466	0.0541842	0.0363675	0.176268	0.099097
	339.42	-0.0389674	-0.0386808	-0.0379643	-0.0856474	-0.0856474	-0.052541	-0.0339633	-0.0815153	0.0521725	0.050226	0.0288351	0.0396513	0.0517675	0.0227863	0.035382	0.0266863	0.0392925	0.0316621	0.00992803	0.0517729	0.0305297	0.0488268	0.0517455	0.00505817	0.0491879		339.768	0.0106734	-0.00138634	0.0184964	0.0101539	0.034561	0.0195777	-0.0196523	-0.0537569	-0.0371251	-0.0135629	0.00334698	0.0579041	0.0490411	-0.00451543	-0.0626104	-0.00427678	0.0270916	0.04632	0.0470886	0.163883	0.0960431
	340.422	-0.0468461	-0.0419971	-0.0573236	-0.0913974	-0.0913974	-0.0712786	-0.0190113	-0.0923662	0.0427081	0.038743	0.0254042	0.0342699	0.039218	0.0114774	0.0275587	0.0177692	0.0204353	0.00706914	0.00368552	0.0638385	0.0298662	0.0488968	0.0602734	-0.00175671	0.0509973		340.764	0.0125852	-5.95903e-05	0.0203236	0.0110451	0.0314763	0.0218784	-0.0201618	-0.0633792	-0.0592563	-0.0177746	-0.00782571	0.0523528	0.0478313	-0.00735622	-0.0494869	-0.00134582	0.031694	0.0495416	0.0394862	0.158949	0.0923228
	341.418	-0.0466931	-0.0435244	-0.0343059	-0.0527433	-0.0527433	-0.0853853	-0.0204699	-0.103736	0.0424973	0.0397436	0.0231995	0.0349855	0.0326783	0.000772323	0.0245776	0.00561585	0.0166204	0.00166327	0.0050708	0.0269909	0.0209468	0.0444866	0.063918	-0.00242761	0.0444865		341.766	0.0142001	0.00139697	0.0178666	0.0104314	0.0307809	0.0267793	-0.0203644	-0.0840993	-0.0328399	-0.0302396	-0.0185812	0.052431	0.04631	-0.0124843	-0.0481859	0.00205851	0.0300559	0.0514309	0.029909	0.148862	0.0905852
	342.42	-0.040353	-0.0530211	-0.0369821	-0.0696973	-0.0696973	-0.0713358	-0.0421909	-0.102872	0.0459708	0.0522979	0.0315063	0.0374646	0.0507794	0.0232191	0.0351175	0.031642	0.0415174	0.0322133	0.00189783	0.0456465	0.0279188	0.063829	0.047395	0.00357676	0.0510015		342.768	0.010028	-0.00529531	0.0141498	0.00833413	0.0203088	0.0150714	-0.0190719	-0.0475348	-0.057583	-0.019431	-0.00303159	0.0554978	0.0468076	-0.00675685	-0.0626116	-0.00398099	0.0273012	0.0476589	0.0331175	0.147805	0.0899213
	343.422	-0.0371623	-0.049266	-0.0565986	-0.0842476	-0.0842476	-0.080643	-0.0352269	-0.100461	0.0486417	0.0515919	0.025895	0.0335411	0.0468606	0.00978877	0.0266664	0.0220757	0.0260535	0.0274433	-0.00626931	0.0317578	0.0154415	0.033417	0.0405137	-0.00410584	0.0497473		343.77	0.0105261	-0.00382682	0.0130908	0.00832798	0.0196742	0.0118733	-0.0211542	-0.0710651	-0.0346307	-0.0254388	-0.0112538	0.0521424	0.0443627	-0.00926265	-0.0554166	-0.00253361	0.0288271	0.0519492	0.0431092	0.145499	0.0860494
	344.418	-0.0403357	-0.0397236	-0.0563453	-0.00934756	-0.00934756	-0.0765656	-0.0260932	-0.106883	0.0287062	0.0226559	0.0168574	0.0241058	0.0227244	-0.0226439	0.00203966	-0.0178827	-0.00840906	-0.0328271	0.00617561	0.0508093	0.0229252	0.0657667	0.0740474	-0.00476479	0.0435143		344.766	0.0110019	-0.00165772	0.0130519	0.0132578	0.0223883	0.00918855	-0.0226709	-0.0654828	-0.0479561	-0.0229929	-0.00877641	0.0554252	0.0466508	-0.00638199	-0.0541205	-0.00336289	0.0256356	0.0503442	0.0461203	0.144651	0.0875114
	345.42	-0.0321563	-0.043717	-0.0327497	-0.0926615	-0.0926615	-0.0922089	-0.0358387	-0.0975585	0.0483838	0.0499775	0.0271031	0.0361759	0.0472787	0.0108741	0.0323526	0.020411	0.0279055	0.0513833	0.00675825	0.0398948	0.0305127	0.0390079	0.0499203	-7.01113e-05	0.0527405		345.768	0.0118186	0.00102401	0.013764	0.0130697	0.031651	0.0117183	-0.0158254	-0.0591842	-0.0355386	-0.0354061	-0.0139231	0.0524305	0.0451948	-0.0138837	-0.050801	0.000815294	0.0310027	0.0494698	0.0417986	0.139297	0.0879115
	346.422	-0.0383984	-0.0391988	-0.0605929	-0.0761473	-0.0761473	-0.0970866	-0.0297429	-0.0926276	0.0472604	0.0446748	0.0255337	0.0332004	0.0441543	0.00536294	0.0208945	0.0129097	0.0127049	0.0161754	0.00563882	0.0617703	0.032186	0.0599756	0.0701779	-0.000753142	0.0520272		346.776	0.0115432	-0.00223057	0.0153208	0.0103726	0.0283164	0.0145266	-0.0205697	-0.0528326	-0.0474811	-0.0228279	-0.00542106	0.055446	0.0451318	-0.00674154	-0.049714	-0.00217	0.0305148	0.0512557	0.0307431	0.129583	0.0857131
	347.418	-0.0386667	-0.0343814	-0.0451374	-0.0613686	-0.0613686	-0.0483663	-0.0323637	-0.0911284	0.0578145	0.046339	0.0263214	0.0345294	0.0447048	0.0170747	0.031601	0.0215352	0.0347664	0.0295276	0.00751758	0.0248231	0.030213	0.0703404	0.0486022	0.00490996	0.0454707		347.766	0.00912854	-0.00830477	0.0101492	0.0104999	0.022921	0.01062	-0.0218487	-0.0696763	-0.0306271	-0.0245489	-0.00685849	0.0556829	0.0453643	-0.0112579	-0.0570447	-0.00838173	0.0262472	0.0488377	0.0205887	0.125986	0.0893096
	348.42	-0.0386667	-0.0422037	-0.0494079	-0.0794757	-0.0794757	-0.0804332	-0.0348095	-0.087959	0.0421177	0.0470095	0.0222387	0.0318712	0.0398848	0.00803786	0.0209168	0.0286984	0.0247546	0.0316837	0.00138463	0.0185393	0.0199711	0.0916325	0.0592653	-0.000192401	0.0506539		348.768	0.0086146	-0.00637972	0.0117551	0.00995781	0.0279802	0.0156833	-0.0241612	-0.063573	-0.0154696	-0.0179855	-0.00869426	0.0556962	0.0425093	-0.00896702	-0.0506148	-0.00663864	0.0238197	0.0513428	0.0351056	0.126034	0.087464
	349.424	-0.0442458	-0.0499189	-0.046722	-0.0840759	-0.0840759	-0.0678162	-0.0417573	-0.0982333	0.0398427	0.0468289	0.0215544	0.0279739	0.0447988	-0.000104558	0.0233901	0.0218126	0.0156593	0.0175871	0.00880855	0.0464492	0.024692	0.0761548	0.0666797	-0.00150947	0.0515278		349.77	0.00898249	-0.0101617	0.00733768	0.00839464	0.0153204	0.00459833	-0.0185943	-0.0634323	-0.0606941	-0.0152001	-0.0027538	0.0570856	0.0413779	-0.00584587	-0.0633989	-0.00601413	0.021617	0.0456399	0.0318403	0.123121	0.0888134
	350.418	-0.0341033	-0.047423	-0.0503151	-0.0506862	-0.0506862	-0.0671479	-0.0301415	-0.0933384	0.0363632	0.0460838	0.0214957	0.027929	0.0342676	-0.00431374	0.0298381	0.0119603	0.0226378	0.00892674	0.00717752	0.0375729	0.0196456	0.0663813	0.066164	0.000360358	0.0443888		350.765	0.008761	-0.00828139	0.00992031	0.0104889	0.0192344	0.0129145	-0.0281603	-0.0948124	-0.0260964	-0.0350919	-0.0203142	0.0541073	0.0375932	-0.0182473	-0.0565226	-0.0069757	0.0245244	0.0479118	0.0335089	0.114363	0.0893351
	351.42	-0.0384832	-0.0516952	-0.0496373	-0.109776	-0.109776	-0.102585	-0.0445895	-0.0819715	0.0515244	0.0525295	0.0232959	0.0320106	0.053294	0.0167879	0.0337985	0.0308472	0.0429925	0.0320198	0.00586464	0.0328152	0.0178672	0.0458448	0.0492842	-0.00294512	0.0567221		351.768	0.00951148	-0.010343	0.0101033	0.00748637	0.0152058	0.0106429	-0.023051	-0.0647992	-0.0278387	-0.017001	-0.0104476	0.0561433	0.0404691	-0.0109925	-0.0553251	-0.000940045	0.0251986	0.0469332	0.0291691	0.114329	0.0884008
	352.422	-0.0357769	-0.0384001	-0.042248	-0.0776264	-0.0776264	-0.0535649	-0.0227991	-0.0838368	0.0434306	0.05409	0.0223095	0.0343473	0.0440441	0.0144502	0.0312666	0.0308311	0.0317159	0.0249884	0.00386892	0.0313937	0.0183565	0.0747185	0.0408941	0.00299245	0.046511		352.77	0.00734914	-0.0145514	0.00756527	0.00841149	0.0113047	0.00812436	-0.0260699	-0.0596307	-0.0429473	-0.00734591	9.27991e-05	0.0599589	0.0410111	-0.00641832	-0.0613986	-0.00276133	0.0244012	0.0442905	0.0235046	0.109236	0.0838498
	353.424	-0.0485678	-0.0392043	-0.0386016	-0.0542802	-0.0542802	-0.0634891	-0.0358758	-0.0870296	0.034366	0.0339764	0.01962	0.0259	0.0303337	-0.0131279	0.0138519	-0.00605039	0.00159746	-0.00325831	0.0100885	0.0494026	0.0211297	0.0788078	0.0570837	-0.00293946	0.0432515		353.766	0.00692108	-0.0103823	0.0108761	0.00942047	0.0195955	0.0107859	-0.0325956	-0.0680647	-0.0223971	-0.0146135	-0.00718329	0.0629103	0.0380004	-0.0148015	-0.0667438	-0.00546576	0.0242901	0.0452097	0.0382794	0.111804	0.0795541
	354.42	-0.0435358	-0.0435367	-0.0324283	-0.0507396	-0.0507396	-0.0653386	-0.0282919	-0.0878018	0.0335656	0.0349031	0.018236	0.026252	0.0311194	0.000282557	0.0139157	0.00078783	0.0164601	-0.00169323	0.000447452	0.0291392	0.0217119	0.0626319	0.0433653	-0.00309946	0.0395867		354.767	0.00437783	-0.0128427	0.00932071	0.00996637	0.0145458	0.00246209	-0.0289019	-0.0631229	-0.0376233	-0.0167398	-0.00647901	0.0643401	0.0381834	-0.0144316	-0.0553449	-0.00111658	0.0235771	0.0445444	0.0113315	0.113022	0.0832304
	355.422	-0.0387986	-0.0448478	-0.0445023	-0.0647176	-0.0647176	-0.057882	-0.0431962	-0.0939336	0.0483691	0.0485382	0.0220191	0.0300876	0.0434195	0.00420624	0.0272094	0.0186578	0.0278836	0.0123117	-0.00184304	0.0462679	0.0204427	0.0356319	0.0364089	-0.00143413	0.0442255		355.77	0.00765618	-0.0107894	0.0108482	0.0126801	0.0129464	0.00578149	-0.0342455	-0.0780578	-0.0343634	-0.0215574	-0.00885445	0.0634857	0.0352555	-0.0138548	-0.057534	-0.00115414	0.0244712	0.0451539	0.0222927	0.108803	0.0788136
	356.424	-0.0384467	-0.0425168	-0.0407804	-0.0283085	-0.0283085	-0.0595034	-0.0385256	-0.0806813	0.0550541	0.0616305	0.0239748	0.0355361	0.0553732	0.0214351	0.0345943	0.0412242	0.048127	0.0584371	0.0012505	0.0373014	0.0280683	0.0537061	0.0707085	0.0117109	0.0456351		356.767	0.00649975	-0.0165363	0.00811414	0.0109007	0.00459087	-0.00839983	-0.030726	-0.0899091	-0.0364297	-0.0213739	-0.0136084	0.0611367	0.035643	-0.0186317	-0.0625804	-0.00521798	0.0216554	0.0426367	0.0304271	0.10396	0.0782002
	357.426	-0.0474726	-0.0430779	-0.0350984	-0.0902609	-0.0902609	-0.0699961	-0.0326822	-0.0964136	0.0479024	0.0440837	0.0205872	0.0268637	0.0385206	0.00618942	0.0206851	0.0168412	0.0233864	0.0205579	0.00130333	0.0500026	0.0181425	0.0500626	0.0488839	-0.00309783	0.0490785		357.768	0.00643675	-0.0174658	0.00687149	0.00869993	0.00150024	-0.00261552	-0.0318426	-0.0824071	-0.0196344	-0.0253798	-0.0115871	0.0623564	0.0380314	-0.0149102	-0.0551886	-0.000818165	0.0197013	0.0432489	0.0240346	0.100006	0.0808304
	358.422	-0.0448963	-0.0525299	-0.0276804	-0.0670075	-0.0670075	-0.0882618	-0.0276706	-0.089248	0.0417904	0.0453537	0.0196969	0.0282481	0.0391696	0.0043713	0.0204385	0.00710265	0.0278816	0.0208077	0.0030382	0.0404683	0.0199187	0.0193074	0.0499055	-0.00333928	0.0446776		358.77	0.00516327	-0.0174469	0.00770969	0.00704552	-0.00455637	-0.00495662	-0.0311362	-0.0619573	-0.0324057	-0.0138118	-0.0043962	0.0640981	0.0416076	-0.00574367	-0.0534625	-0.00100583	0.017418	0.0437191	0.0343143	0.095547	0.0735175
	359.424	-0.0468207	-0.0481074	-0.0612787	-0.0818859	-0.0818859	-0.0811768	-0.0244298	-0.0967595	0.0410869	0.0459522	0.0183027	0.0288199	0.0405495	0.00528456	0.0192991	0.0249489	0.0343044	0.041045	-0.00165255	0.0240506	0.0165483	0.0347182	0.0452438	-0.00451493	0.0487822		359.772	0.00449641	-0.0146964	0.00883448	0.00880426	0.0128219	0.000365469	-0.0317158	-0.0712654	-0.0213116	-0.0281445	-0.01093	0.06239	0.0388773	-0.00781648	-0.0515234	-0.00109668	0.0200185	0.0455066	0.0268391	0.0964965	0.0751436
	360.426	-0.0426685	-0.0538559	-0.0421709	-0.0930779	-0.0930779	-0.0852847	-0.0387131	-0.0959465	0.0498456	0.0467676	0.0206942	0.0305007	0.0492067	0.0160699	0.0289267	0.0315361	0.0263343	0.0364685	0.0120836	0.0451284	0.0277726	0.0530833	0.0623342	-0.000349692	0.0539459		360.767	-0.000352701	-0.0178624	0.00585807	0.00409533	-0.00343867	0.00136107	-0.0262682	-0.0616918	-0.0301303	-0.0192964	-0.00498706	0.0632186	0.0416159	-0.00583593	-0.0628772	-0.00876857	0.013218	0.0430383	0.0473973	0.0989217	0.0775023
	361.428	-0.040237	-0.0473571	-0.0553765	-0.114647	-0.114647	-0.0773946	-0.0404851	-0.0736259	0.0500093	0.0488698	0.0200735	0.0282572	0.0419475	0.012436	0.0129104	0.0300441	0.0198497	0.0497961	0.00634505	0.0370953	0.0232113	0.0492371	0.0453172	-0.00384216	0.0540652		361.771	-0.00538663	-0.0197459	0.00671757	0.00232472	-0.00464491	0.000328974	-0.0308362	-0.0642892	-0.0150766	-0.0208192	-0.0138294	0.063742	0.0421106	-0.00543266	-0.0582187	-0.00506717	0.0219755	0.0469313	0.0336633	0.0936625	0.0779559
	362.424	-0.0403005	-0.0461412	-0.0237232	-0.0593951	-0.0593951	-0.0588221	-0.040502	-0.0893489	0.0560777	0.0487023	0.01959	0.0312356	0.0491123	0.019467	0.0274908	0.0388897	0.031333	0.045252	0.00179756	0.0426395	0.0241649	0.0494999	0.0863427	0.00669421	0.0480056		362.771	-0.0018458	-0.0181307	0.00523044	0.00219044	-0.00390104	0.00761908	-0.029404	-0.0552781	-0.0362957	-0.0121109	-0.0073394	0.0618245	0.0445962	-0.00376298	-0.0660676	-0.0075085	0.019512	0.0471667	0.0363915	0.0902991	0.0762131
	363.426	-0.0433004	-0.0521268	-0.0448762	-0.06884	-0.06884	-0.0907147	-0.0389643	-0.0828823	0.0583778	0.0570836	0.0201098	0.0307371	0.0554428	0.0226676	0.0238021	0.035909	0.0323518	0.0452403	-0.00197207	0.0615603	0.0297742	0.0507997	0.0575454	0.00386456	0.0519974		363.768	-0.00306259	-0.0203086	0.0045991	-0.00148732	-0.00803243	-0.00618038	-0.0274601	-0.0831025	-0.0262832	-0.0191858	-0.0160679	0.0568973	0.0429256	-0.0042203	-0.0572666	-0.00573796	0.0239811	0.0500861	0.0404504	0.0860504	0.078022
	364.428	-0.0474956	-0.0466699	-0.0530573	-0.0858778	-0.0858778	-0.0901648	-0.0283977	-0.0736215	0.0409051	0.0433278	0.0152675	0.0226876	0.0327051	0.00256962	0.0152018	0.0135264	0.0228414	0.00711486	0.00496507	0.0453966	0.0225577	0.0702386	0.0591258	-0.0040318	0.0492517		364.77	-0.00281493	-0.019078	0.00612602	-0.00144651	-0.01222	0.00169786	-0.0309933	-0.064621	-0.0389141	-0.0225169	-0.00813688	0.0569702	0.0440112	-0.00246658	-0.075382	-0.0157579	0.0128874	0.0400943	0.0425361	0.0790367	0.0729402
	365.424	-0.0487708	-0.0398844	-0.0474081	-0.0825788	-0.0825788	-0.0767002	-0.0251897	-0.0764022	0.0423764	0.0472748	0.0179958	0.0259396	0.046824	0.018271	0.0188559	0.0209485	0.0172248	0.0344692	-0.00657205	0.0363796	0.0254324	0.049639	0.0597864	-0.00107251	0.0477058		365.772	0.00066403	-0.0171636	0.00648533	-0.000283411	-0.00139938	0.00782246	-0.0293947	-0.0802232	-0.0141153	-0.0230008	-0.0164681	0.0535345	0.0421654	-0.00378518	-0.0488805	0.003279	0.0249228	0.0473088	0.0486275	0.0829164	0.0756663
	366.426	-0.0437296	-0.0394263	-0.0535993	-0.0643554	-0.0643554	-0.0841986	-0.0416133	-0.0792983	0.055501	0.0550652	0.0189718	0.0267344	0.0619833	0.026003	0.0261127	0.0375896	0.0399577	0.0496311	-0.00893412	0.0374073	0.0299797	0.0359888	0.0470114	0.00297508	0.0492081		366.774	-0.00185052	-0.0203752	0.00701123	-0.00244227	-0.00783519	0.00418344	-0.0355506	-0.0631845	-0.0270589	-0.0212042	-0.00377946	0.0512505	0.0437283	0.0010177	-0.0696825	-0.0117822	0.0137084	0.037786	0.0504667	0.0835952	0.071883
	367.428	-0.0438182	-0.0439021	-0.0553047	-0.0538398	-0.0538398	-0.0830859	-0.032045	-0.0894828	0.0503609	0.046174	0.0189957	0.0220031	0.0465676	0.015326	0.017035	0.0191939	0.0189367	0.0214944	0.00584698	0.0369726	0.0341406	0.0516619	0.0427739	-0.000340647	0.0452766		367.77	0.00129267	-0.019377	0.0068712	-0.00235803	-0.00151068	-0.000322178	-0.0366177	-0.069825	-0.0279102	-0.0194529	-0.00875294	0.0488077	0.0419382	-0.00166614	-0.0548831	-0.00592597	0.0216757	0.0440408	0.05576	0.0854603	0.0727479
	368.424	-0.0418011	-0.0453051	-0.050128	-0.0715319	-0.0715319	-0.0788721	-0.0404744	-0.0890332	0.0590202	0.0653614	0.022008	0.0300386	0.0639388	0.0404296	0.0373039	0.0425452	0.0499691	0.0553222	0.00607397	0.0437781	0.0351689	0.0830481	0.0716769	0.00943501	0.0560574		368.772	0.00114403	-0.020216	0.00521652	-0.00336256	-0.0125151	-0.00201226	-0.0317803	-0.0674078	-0.0337089	-0.0178989	-0.0106837	0.0465146	0.0378318	-0.0100121	-0.0562979	-0.0110112	0.0199649	0.0404351	0.0504515	0.0830605	0.0717074
	369.426	-0.0498289	-0.0543483	-0.0486947	-0.0816218	-0.0816218	-0.0783652	-0.039418	-0.101618	0.0342571	0.0463393	0.0138078	0.020637	0.0380056	-0.000749195	0.0116756	0.0136703	0.0127908	0.00991613	-0.00187964	0.034417	0.0230963	0.0536967	0.0408667	-0.00804212	0.0476292		369.773	0.00165641	-0.0167376	0.0075857	-0.00304786	-0.000303907	0.00422494	-0.0391807	-0.0740033	-0.0368428	-0.0254747	-0.00535882	0.0462628	0.0432427	-0.00684391	-0.0662575	-0.0100566	0.0151156	0.0396082	0.0494065	0.0845188	0.0757926
	370.428	-0.0439084	-0.0399863	-0.0382746	-0.0645598	-0.0645598	-0.0910151	-0.0409887	-0.0968964	0.0272648	0.0255456	0.0110183	0.0177378	0.0225726	-0.00838059	0.00186164	-0.00321385	0.00984649	-0.017092	0.00708511	0.0310195	0.0205335	0.0451652	0.0588536	-0.0100161	0.0427069		370.769	-8.16037e-06	-0.0193637	0.00477462	-0.00441964	-0.0117428	-0.00807599	-0.0359608	-0.0837708	-0.0211742	-0.0231433	-0.000284537	0.0432247	0.0417196	-0.0106219	-0.0687314	-0.014098	0.0181899	0.0400344	0.0524966	0.082311	0.0756023
	371.424	-0.0473267	-0.0473254	-0.0336561	-0.0897331	-0.0897331	-0.0811352	-0.0331558	-0.0908882	0.0524448	0.0461309	0.014936	0.0252822	0.0508042	0.0116005	0.0259482	0.0248761	0.0293823	0.0279662	-0.00707385	0.0258492	0.0169192	0.032434	0.0430427	-0.00401786	0.0488927		371.771	-0.00534901	-0.0202391	0.00340676	-0.00401172	-0.014121	-0.010495	-0.0420832	-0.0755878	-0.0504281	-0.0206369	0.00406957	0.040654	0.0404293	-0.00847877	-0.0643331	-0.0126425	0.015335	0.040948	0.054947	0.0824136	0.0762271
	371.839	-0.0315571	-0.0241989	-0.00981463	-0.013405	-0.013405	-0.0321117	-0.0272407	-0.0628841	0.0926959	0.0941207	0.0422726	0.0540781	0.0807094	0.064716	0.0596005	0.0747674	0.0771947	0.0723214	0.011273	0.0559674	0.0482943	0.0959203	0.0812443	0.0343721	0.0500823		372.774	-0.00483101	-0.0237603	0.00304117	-0.00847777	-0.0165477	-0.00805458	-0.0351576	-0.0971468	0.0166504	-0.0326832	-0.00395807	0.0385908	0.0391727	-0.01569	-0.0672417	-0.011651	0.0170039	0.0395521	0.0454755	0.0797674	0.0692186
	372.859	-0.0406243	-0.0398875	-0.0314838	-0.0708556	-0.0708556	-0.105262	-0.0320098	-0.0832689	0.0746195	0.0663152	0.0268123	0.0359227	0.0663293	0.0347372	0.0421318	0.0540953	0.0459672	0.0663172	0.00645947	0.0321139	0.0307646	0.0597298	0.0644115	0.0101078	0.0562025		373.314	0.0142112	-0.00271807	0.0245965	0.0159652	0.0205298	0.0238594	-0.0114685	-0.0453498	-0.0479852	0.00870954	0.0334099	0.0605067	0.0665364	0.0158023	-0.0344724	0.0177136	0.0499831	0.0640516	0.0802149	0.106273	0.0867173
	373.861	-0.0279528	-0.0317382	-0.0468991	-0.0795924	-0.0795924	-0.0803258	-0.0131634	-0.0698986	0.0582065	0.0534129	0.01693	0.0300877	0.0568799	0.0153131	0.0265662	0.0291267	0.0282118	0.0288189	0.015791	0.0358006	0.0458602	0.0725248	0.0768714	0.0070104	0.0504189		374.336	0.000741057	-0.0146007	0.0118636	0.00124485	0.0121188	0.00990308	-0.0173118	-0.0949	-0.0164351	-0.0236397	0.00246717	0.0517204	0.0478271	-0.00767649	-0.0630899	0.000909443	0.0254835	0.0491242	0.069037	0.112305	0.0767912
	374.863	-0.0381965	-0.0297144	-0.0603662	-0.0601953	-0.0601953	-0.0710707	-0.0257019	-0.0558815	0.0484274	0.0482065	0.0204399	0.0307102	0.0500574	0.00910133	0.0270304	0.0380083	0.033515	0.0209326	0.042893	0.0487631	0.0643825	0.0772563	0.0925961	0.010913	0.0498127		375.336	-0.00254623	-0.0129546	0.0255261	0.00399227	0.0157551	0.0231516	-0.00184779	-0.0742259	-0.0178814	-0.0152733	0.0169483	0.0690641	0.0604065	0.00703331	-0.0566712	0.0145326	0.0396586	0.0528915	0.0845832	0.157609	0.101032
	375.865	-0.0202898	-0.0163109	-0.0353319	-0.0330384	-0.0330384	-0.0730436	0.00478401	-0.0344429	0.0663642	0.0626514	0.0257591	0.0357144	0.0608602	0.0294752	0.0446482	0.0706446	0.051888	0.0555036	0.0791693	0.0705008	0.0872437	0.0593595	0.110448	0.0291095	0.0492372		376.338	0.00523784	0.0034674	0.0489502	0.0172849	0.0639124	0.058955	0.0271627	-0.0813369	0.00248506	-0.0159484	0.0170589	0.0881283	0.0710431	0.0123866	-0.0446431	0.0346233	0.0617745	0.0644306	0.107476	0.208121	0.135996
	376.861	-0.00696775	-0.00786072	-0.0395055	-0.0222758	-0.0222758	-0.0471164	0.0153344	-0.0260412	0.0520237	0.0478251	0.0213617	0.0375248	0.0444284	0.0173032	0.0309639	0.050298	0.0400505	0.0237583	0.0950292	0.0666319	0.0981271	0.0818713	0.128646	0.0295276	0.0461638		377.34	0.00957538	0.021327	0.0745676	0.0336193	0.0964651	0.0861185	0.0438007	-0.0670471	0.013038	-0.00630957	0.0197286	0.111748	0.0919615	0.0288781	-0.0368041	0.0539627	0.0894386	0.0809981	0.134726	0.260649	0.16968
	377.863	0.00266273	0.00715053	-0.0442204	-0.0475055	-0.0475055	-0.0694251	0.0314882	0.0119218	0.0396873	0.0470307	0.024875	0.0424642	0.035055	0.00846968	0.0291576	0.0504036	0.0441052	-0.00388308	0.118917	0.0942145	0.117089	0.068012	0.163111	0.0314468	0.0566307		378.336	0.0161712	0.0367432	0.101982	0.0499471	0.12708	0.114658	0.0627049	-0.061988	0.00360442	0.00269051	0.0339161	0.133911	0.111578	0.0417038	-0.035692	0.0733334	0.11068	0.0937635	0.158001	0.295602	0.199994
	378.865	0.0136023	0.0169914	-0.0351427	-0.0448367	-0.0448367	-0.0473926	0.039812	0.0288247	0.0467585	0.0508802	0.0280952	0.0491676	0.0388436	0.00876662	0.036229	0.0709771	0.0516351	0.0139348	0.13683	0.0829436	0.12815	0.0362564	0.120678	0.0359638	0.0510454		379.338	0.0252547	0.0513592	0.123714	0.0671682	0.144392	0.138996	0.08883	-0.0686314	-0.00433937	0.00164212	0.022852	0.153859	0.123556	0.0458155	-0.0250094	0.0967239	0.131875	0.10789	0.177558	0.328545	0.229594
	379.862	0.0229717	0.0232651	-0.0579761	-0.0715093	-0.0715093	-0.0666214	0.0548219	0.0379781	0.046055	0.0485268	0.029363	0.0502833	0.0358055	0.00307954	0.0363677	0.0693611	0.0496526	0.00877699	0.166972	0.123858	0.154723	0.0997654	0.159181	0.0414431	0.0688627		380.34	0.0328974	0.0639957	0.145956	0.0821795	0.164053	0.154936	0.100413	-0.0763872	-0.00158619	0.00687083	0.0287504	0.170814	0.143313	0.0528949	-0.0322519	0.10254	0.143996	0.11811	0.20794	0.352682	0.253925
	380.863	0.025774	0.0439939	-0.0393115	-0.0222636	-0.0222636	-0.0541225	0.070646	0.0438816	0.0544272	0.0518682	0.0357933	0.0571216	0.0377143	0.0108351	0.0415385	0.097594	0.0714263	0.0233926	0.179396	0.109535	0.158398	0.0664384	0.162287	0.0523521	0.0605288		381.336	0.0371718	0.0739597	0.166191	0.096517	0.180985	0.171755	0.122755	-0.0526515	0.0345865	0.0154475	0.0425932	0.185938	0.158592	0.0639675	-0.00799905	0.124799	0.167208	0.132934	0.220683	0.382793	0.277487
	381.865	0.0370848	0.0526059	-0.0400513	-0.000672072	-0.000672072	-0.0700104	0.0831982	0.075225	0.0714836	0.0787176	0.0452738	0.0717736	0.0573053	0.0358737	0.0573972	0.140583	0.0980958	0.0684229	0.18712	0.114485	0.174488	0.0840669	0.170709	0.0692393	0.0633111		382.338	0.0418272	0.083726	0.182119	0.109096	0.196636	0.180987	0.139189	-0.0412925	0.0279412	0.0216732	0.0546617	0.199359	0.17089	0.070866	-0.0249717	0.127328	0.172076	0.136148	0.24304	0.394916	0.294811
	382.867	0.0447386	0.0485331	-0.0394919	-0.031085	-0.031085	-0.0894669	0.0915545	0.0899908	0.0645882	0.0798522	0.0442624	0.0813013	0.0555955	0.0297077	0.0579463	0.145937	0.105825	0.0582391	0.207504	0.1294	0.185449	0.09943	0.185195	0.0701706	0.0737928		383.342	0.0432788	0.0933881	0.197177	0.120334	0.195882	0.188363	0.150806	-0.0529686	0.0185773	0.0215696	0.0543115	0.208546	0.179372	0.0721751	-0.0273237	0.13765	0.182368	0.150025	0.256115	0.41886	0.31156
	383.863	0.0482111	0.0617562	-0.0422311	-0.0471689	-0.0471689	-0.0925883	0.101038	0.116916	0.0675149	0.0734705	0.0475605	0.0842018	0.052078	0.0254945	0.0526221	0.154367	0.10984	0.0434025	0.21815	0.122045	0.202761	0.105401	0.186932	0.0715045	0.0797985		384.342	0.0475296	0.105097	0.211322	0.132186	0.216304	0.206266	0.159111	-0.0486205	0.0154845	0.0205609	0.0525495	0.213708	0.187634	0.0791616	-0.00735315	0.157551	0.201411	0.164082	0.273025	0.430588	0.32251
	384.865	0.0537218	0.0724624	-0.0403848	-0.0612849	-0.0612849	-0.0743252	0.11063	0.127284	0.0651248	0.0759929	0.0518812	0.0871698	0.0485822	0.0263199	0.0645102	0.155516	0.115959	0.0433754	0.227165	0.119836	0.203258	0.0788406	0.188342	0.0729866	0.0811068		385.338	0.0425232	0.106823	0.21742	0.136575	0.213171	0.195264	0.166015	-0.0598881	0.024243	0.0248122	0.063693	0.233695	0.208157	0.0864888	-0.00594203	0.159204	0.205301	0.169765	0.280587	0.439731	0.335859
	385.867	0.0559542	0.0730712	-0.0276875	-0.0363253	-0.0363253	-0.0612654	0.115427	0.144063	0.0611356	0.063716	0.0514335	0.0889685	0.0434813	0.0188598	0.0573714	0.157215	0.107301	0.0238124	0.223983	0.12019	0.206415	0.0897676	0.191972	0.0753276	0.077467		386.34	0.048032	0.115679	0.230001	0.144806	0.232986	0.210037	0.168795	-0.043229	0.00793614	0.0278331	0.0603622	0.233472	0.205386	0.0798432	-0.0166995	0.161665	0.21031	0.172811	0.300239	0.450019	0.344964
	386.869	0.0578148	0.0790303	-0.0393522	-0.0309931	-0.0309931	-0.0671555	0.120999	0.159508	0.0567809	0.0563301	0.0528306	0.0955841	0.0392175	0.0122178	0.0576819	0.16305	0.11947	0.0188328	0.230671	0.122232	0.228425	0.0744036	0.218516	0.0780479	0.08413		387.342	0.0432393	0.115176	0.230413	0.1472	0.223981	0.209036	0.177402	-0.054065	0.0405187	0.0171407	0.0603317	0.23327	0.20293	0.0740986	0.00106866	0.168472	0.217233	0.181986	0.313437	0.45466	0.351792
	387.866	0.0686085	0.0870037	-0.0390523	0.00608472	0.00608472	-0.0521441	0.136818	0.185999	0.0700498	0.0769915	0.0615275	0.10198	0.0456503	0.0243728	0.062587	0.17301	0.124838	0.0493191	0.241174	0.12226	0.239876	0.095706	0.229555	0.0921	0.081711		388.345	0.0474576	0.122368	0.237129	0.150144	0.23324	0.21468	0.175408	-0.0467655	0.0294874	0.0262157	0.0669311	0.233189	0.203525	0.0770637	-0.0103805	0.165148	0.218772	0.184698	0.3121	0.463544	0.358211
	388.867	0.0755259	0.0822918	-0.0426827	-0.0119847	-0.0119847	-0.0593508	0.145241	0.211717	0.0645896	0.0702907	0.0625077	0.101854	0.0464624	0.00917757	0.0577317	0.178943	0.115829	0.016303	0.237451	0.122811	0.246504	0.0850151	0.224873	0.0882224	0.0878302		389.34	0.0479587	0.123917	0.240321	0.150068	0.229964	0.218369	0.184098	-0.0405209	0.0197182	0.0270398	0.0549343	0.235648	0.204209	0.0777814	-0.018539	0.168556	0.219781	0.190384	0.318591	0.467346	0.365932
	389.87	0.0655212	0.0764393	-0.0432675	-0.00788967	-0.00788967	-0.0691303	0.163572	0.235648	0.0523455	0.0636731	0.0597155	0.1026	0.0318225	0.00896031	0.0520514	0.168451	0.12453	0.0141114	0.246104	0.123117	0.259592	0.111049	0.241622	0.0901195	0.0941469		390.342	0.0429848	0.120222	0.240402	0.149868	0.22283	0.20496	0.183768	-0.05212	0.0274479	0.0236652	0.0473448	0.232937	0.20074	0.078553	-0.0126905	0.169934	0.220607	0.193941	0.317598	0.46915	0.366724
	390.865	0.0692171	0.0806655	-0.0377695	-0.0489589	-0.0489589	-0.0724168	0.177495	0.253182	0.0712567	0.0741656	0.0665727	0.110805	0.0542304	0.0252382	0.0587544	0.186264	0.131822	0.0469722	0.239627	0.120022	0.259712	0.0762278	0.225048	0.092138	0.0971038		391.345	0.0457306	0.12392	0.245092	0.151391	0.233493	0.2182	0.178123	-0.0484434	0.0387679	0.0283963	0.0472535	0.233195	0.200621	0.0762085	-0.00676358	0.168141	0.223651	0.196807	0.325169	0.470686	0.369766
	391.867	0.0690467	0.0799282	-0.0366443	0.0063416	0.0063416	-0.0463235	0.176486	0.276308	0.0731441	0.0738284	0.0691385	0.115178	0.0581891	0.0272455	0.064972	0.193742	0.140927	0.0574858	0.240239	0.125286	0.271363	0.0798123	0.235154	0.102486	0.0922577		392.346	0.0470863	0.126221	0.24553	0.151648	0.244111	0.223449	0.174289	-0.0462523	0.0300952	0.0317888	0.0548353	0.234334	0.199458	0.0790824	-0.010591	0.165054	0.22198	0.193864	0.319735	0.468746	0.36993
	392.869	0.058043	0.0766992	-0.0528361	-0.0234781	-0.0234781	-0.072181	0.189811	0.268554	0.0504882	0.0636617	0.0675795	0.111613	0.0432522	0.0144257	0.0590584	0.171906	0.129537	0.0232952	0.23243	0.12126	0.279167	0.0907786	0.235446	0.0919579	0.0996394		393.342	0.0470235	0.124768	0.243127	0.151589	0.247568	0.223485	0.1733	-0.0556297	0.0015752	0.022642	0.0574938	0.231954	0.198612	0.08621	-0.0140429	0.165341	0.220979	0.193903	0.321945	0.470358	0.373027
	393.87	0.0621122	0.0714134	-0.0398843	-0.0385883	-0.0385883	-0.0714053	0.199494	0.28759	0.0705276	0.0731796	0.0733966	0.116279	0.0549101	0.0293251	0.0607793	0.187872	0.133308	0.0478119	0.22366	0.10969	0.276544	0.0819803	0.222752	0.0953982	0.0997368		394.344	0.0454686	0.123153	0.2385	0.147948	0.233775	0.214473	0.17125	-0.0702676	0.00890445	0.0103526	0.0382922	0.224699	0.193651	0.0759798	-0.0136381	0.165374	0.219965	0.195896	0.325912	0.467739	0.372535
	394.868	0.0552957	0.0687428	-0.0411743	-0.0527764	-0.0527764	-0.078088	0.210756	0.296571	0.0727527	0.0683831	0.0737509	0.116062	0.0560901	0.0303251	0.0634585	0.194751	0.155579	0.0428437	0.227189	0.125889	0.281852	0.111228	0.229808	0.0981092	0.105564		395.346	0.0459678	0.117895	0.236314	0.146787	0.226883	0.212225	0.165967	-0.0550863	0.0174039	0.0209003	0.0461077	0.223863	0.19208	0.080257	-0.0173172	0.164919	0.219016	0.193723	0.319592	0.467447	0.374189
	395.869	0.0668945	0.0664578	-0.034873	0.0189785	0.0189785	-0.0600731	0.230255	0.31994	0.0691188	0.0720708	0.0723424	0.116197	0.057069	0.0216604	0.0583194	0.192378	0.143292	0.0458753	0.212482	0.123517	0.276395	0.0878172	0.221008	0.104178	0.0974749		396.349	0.0506546	0.120726	0.232728	0.146314	0.23207	0.214879	0.164324	-0.0600259	0.0340037	0.0170298	0.0421333	0.218673	0.188973	0.0780658	-0.03735	0.148197	0.206308	0.18465	0.322467	0.465937	0.370085
	396.871	0.0638915	0.0750815	-0.0232859	-0.0285715	-0.0285715	-0.0444871	0.230523	0.319267	0.0807822	0.0834383	0.0781956	0.122284	0.0621479	0.0308713	0.0611484	0.202998	0.141694	0.0420776	0.209082	0.127057	0.288781	0.100255	0.222259	0.105083	0.100868		397.344	0.0445045	0.115342	0.226369	0.141232	0.221185	0.203556	0.158941	-0.0532281	0.0258179	0.0211514	0.0403097	0.215997	0.186195	0.074556	-0.0257994	0.148008	0.204058	0.182991	0.334859	0.464199	0.368136
	397.868	0.0568967	0.0780613	-0.0441396	0.0101012	0.0101012	-0.0488981	0.235811	0.322944	0.0808062	0.0770906	0.0766039	0.122299	0.0691164	0.0306146	0.0713512	0.209126	0.159183	0.0580138	0.20658	0.110249	0.282233	0.0889398	0.222676	0.108077	0.0985447		398.346	0.0445815	0.109882	0.221323	0.135395	0.221413	0.198599	0.156051	-0.050279	-0.00912656	0.0278051	0.0402792	0.20885	0.17999	0.0754272	-0.0279841	0.141261	0.200076	0.178975	0.327678	0.464604	0.367444
	398.869	0.051315	0.071046	-0.0501411	-0.0476004	-0.0476004	-0.0461096	0.238541	0.337541	0.0669595	0.0666765	0.0697059	0.112744	0.0520593	0.0112678	0.050875	0.173438	0.132701	0.0320321	0.191969	0.103346	0.273696	0.113989	0.200272	0.0938575	0.104721		399.348	0.0462902	0.109293	0.21444	0.134086	0.211803	0.199115	0.151755	-0.0792001	0.0337026	0.0087339	0.0175058	0.202221	0.168559	0.0593654	-0.0328983	0.134463	0.191779	0.175476	0.313259	0.463846	0.362046
	399.871	0.0499172	0.0608164	-0.0400313	-0.0359998	-0.0359998	-0.0723027	0.232767	0.32533	0.0593935	0.0536215	0.071282	0.11221	0.0517396	0.0118358	0.0445903	0.178573	0.123496	0.010179	0.178596	0.114132	0.267806	0.0823246	0.204666	0.0890844	0.103251		400.35	0.0461715	0.106418	0.208204	0.1307	0.217839	0.192718	0.145994	-0.0554541	0.0208807	0.0184837	0.0373735	0.198147	0.167671	0.0618829	-0.0337502	0.13023	0.181531	0.172636	0.314866	0.46152	0.356534
	400.873	0.0505711	0.0667712	-0.0444065	-0.0298791	-0.0298791	-0.0456894	0.236331	0.33572	0.0620135	0.0598284	0.0695221	0.108095	0.0446791	0.0237477	0.0443033	0.170304	0.122704	0.0226498	0.176832	0.101938	0.266041	0.100827	0.197605	0.0917664	0.10055		401.346	0.0428246	0.102741	0.201736	0.127696	0.205707	0.190387	0.145773	-0.0673186	0.00370249	0.0165453	0.0272027	0.190833	0.159625	0.0576541	-0.0315308	0.126369	0.182712	0.175188	0.315486	0.458076	0.348301
	401.874	0.0521604	0.0530179	-0.0612507	-0.0175657	-0.0175657	-0.0539714	0.244567	0.333056	0.0661965	0.0570448	0.0707753	0.107898	0.0463239	0.0130821	0.0481651	0.167218	0.115648	0.0201353	0.161312	0.111534	0.251416	0.069543	0.178955	0.0877259	0.0990287		402.348	0.0433453	0.101471	0.194783	0.124556	0.207223	0.18557	0.130149	-0.0730352	0.0269726	0.0121521	0.0246621	0.185347	0.153749	0.0469784	-0.035078	0.118731	0.17368	0.170377	0.314482	0.455346	0.338857
	402.87	0.0534601	0.0532818	-0.0329925	-0.00145079	-0.00145079	-0.0636322	0.239773	0.325423	0.0849838	0.0672929	0.0751515	0.112209	0.0560975	0.0226283	0.0536388	0.174563	0.132089	0.047498	0.158934	0.114391	0.252876	0.0820601	0.170577	0.0946696	0.0936432		403.35	0.0439153	0.100046	0.188324	0.122713	0.204538	0.184654	0.129006	-0.0669331	-0.0164531	0.00940343	0.0186836	0.179304	0.149057	0.0476448	-0.0378545	0.11334	0.170259	0.167874	0.308583	0.455684	0.329461
	403.873	0.0299037	0.0428991	-0.0592539	-0.0521228	-0.0521228	-0.116074	0.237752	0.313935	0.0800634	0.0768679	0.0738493	0.113817	0.055283	0.0181857	0.0480913	0.163955	0.124432	0.0468461	0.140966	0.0726325	0.231619	0.0676098	0.140028	0.0782245	0.100782		404.352	0.0384226	0.0952838	0.179895	0.11758	0.194245	0.177734	0.126834	-0.0981838	0.0215914	-0.00510046	0.00515287	0.173552	0.142425	0.0337518	-0.0287476	0.114035	0.164124	0.165856	0.314258	0.450837	0.319557
	404.875	0.0328974	0.0455004	-0.0554679	-0.0465332	-0.0465332	-0.0719712	0.230571	0.32098	0.0714458	0.0493759	0.0718085	0.102357	0.0395721	0.00783042	0.0386733	0.141541	0.106646	-0.00303144	0.137464	0.0826965	0.229867	0.0797419	0.140563	0.0741737	0.097187		405.348	0.0420438	0.0970792	0.177115	0.117361	0.198641	0.180766	0.119264	-0.0622349	0.0159935	0.0065458	0.0180259	0.170202	0.143874	0.0374263	-0.0310759	0.108088	0.15602	0.161258	0.305984	0.44927	0.307894
	405.877	0.0293425	0.0351923	-0.0558238	-0.0729897	-0.0729897	-0.101336	0.228192	0.32991	0.0648064	0.0583421	0.0728776	0.105117	0.05023	0.0193301	0.044824	0.154985	0.109369	0.0132393	0.134472	0.0876071	0.228932	0.0688365	0.125608	0.0720901	0.102521		406.35	0.0378809	0.0906324	0.168895	0.111553	0.184074	0.169764	0.11687	-0.0670104	0.0214714	0.00430206	0.00692079	0.166848	0.137283	0.0370568	-0.0438049	0.100478	0.149112	0.153312	0.308852	0.446053	0.296032
	406.879	0.0337176	0.0369555	-0.0445266	-0.0243636	-0.0243636	-0.0661643	0.229598	0.334321	0.0565305	0.0554695	0.0676534	0.1011	0.0431564	0.019054	0.0369052	0.142914	0.104238	-0.00834296	0.128514	0.0920339	0.221917	0.0485111	0.130514	0.0745801	0.0944466		407.352	0.0397198	0.0898053	0.163502	0.106795	0.18317	0.164046	0.11382	-0.0540448	-0.00118566	0.00624434	0.0178344	0.164934	0.13677	0.0394203	-0.0442066	0.102999	0.145485	0.155096	0.29012	0.440291	0.284895
	407.874	0.0259844	0.0390076	-0.0588943	-0.0644146	-0.0644146	-0.0880477	0.219785	0.328762	0.0570651	0.0583977	0.0696548	0.0972043	0.0386024	0.0155076	0.0322401	0.141914	0.10315	0.0117577	0.122192	0.0771267	0.204781	0.0634292	0.104729	0.0667618	0.097247		408.354	0.0321303	0.0834069	0.154643	0.103006	0.1712	0.158994	0.110217	-0.07841	0.0320395	-0.00277861	0.000234069	0.156873	0.131094	0.0302149	-0.038542	0.100342	0.145112	0.153284	0.302139	0.434229	0.270884
	408.876	0.0289033	0.037298	-0.0324534	-0.0273171	-0.0273171	-0.0572143	0.230053	0.337839	0.0640577	0.0592034	0.0688818	0.101255	0.0397129	0.0156712	0.045289	0.141987	0.105666	0.0134234	0.107737	0.0838842	0.186173	0.0381262	0.0957213	0.0720253	0.0898725		409.35	0.0336118	0.0864703	0.151933	0.100223	0.171781	0.154828	0.0975903	-0.0469491	0.0193987	0.00286704	0.0153736	0.154989	0.13052	0.0291357	-0.0412656	0.0983757	0.143071	0.151437	0.287861	0.430988	0.259404
	409.872	0.0172973	0.0342475	-0.0527977	-0.065921	-0.065921	-0.0728469	0.233548	0.331316	0.0624308	0.0615476	0.0701049	0.0970946	0.0408591	0.0136218	0.0345537	0.126612	0.0975595	0.00105894	0.102143	0.0772185	0.180216	0.057868	0.107719	0.0647622	0.0954796		410.352	0.0331499	0.081038	0.144104	0.0978339	0.16261	0.150366	0.0946729	-0.0650831	-0.00898298	-0.00495226	0.000424336	0.149724	0.126101	0.0303806	-0.0491535	0.0956335	0.136981	0.149705	0.28951	0.424366	0.24787
	410.874	0.0233006	0.0372542	-0.0378459	-0.0414645	-0.0414645	-0.0706454	0.223869	0.331845	0.0695883	0.069532	0.0692686	0.100323	0.0476894	0.0347782	0.0499083	0.151766	0.111478	0.0404861	0.101716	0.0895415	0.180446	0.0854773	0.121361	0.0760091	0.0903843		411.354	0.0308091	0.078463	0.138388	0.0943871	0.160724	0.143198	0.0952608	-0.0849887	0.0239018	-0.0130139	-0.00677363	0.14628	0.121454	0.0240052	-0.0561796	0.0889874	0.130135	0.145169	0.285238	0.41945	0.239919
	411.876	0.0222826	0.0352725	-0.0395833	-0.0367312	-0.0367312	-0.0695876	0.214638	0.321226	0.0592497	0.0578514	0.0683538	0.0925046	0.0378706	0.0232734	0.0381645	0.131146	0.101313	0.0332973	0.107275	0.0790281	0.167989	0.071794	0.0987227	0.0686356	0.0865291		412.35	0.0293573	0.0756901	0.133519	0.0907244	0.153576	0.142234	0.0841175	-0.0589133	-0.019353	0.000218374	0.0108238	0.147123	0.119129	0.0298769	-0.0472806	0.087668	0.127625	0.14396	0.28339	0.411168	0.224866
	412.878	0.0168659	0.0249035	-0.0302253	-0.0326168	-0.0326168	-0.0601594	0.212109	0.311141	0.0525028	0.059546	0.0655376	0.0903533	0.0367091	0.0213286	0.0308443	0.119231	0.088129	0.0114786	0.0910003	0.0850903	0.151502	0.0599523	0.0903726	0.0636078	0.0826197		413.354	0.0263835	0.0732217	0.129411	0.0901987	0.148268	0.137616	0.0846195	-0.0871827	-0.00487013	-0.00977892	-0.00325138	0.145017	0.112443	0.022052	-0.0372447	0.0890635	0.127769	0.145602	0.27851	0.404753	0.222189
	413.874	0.0251212	0.0157981	-0.0411719	-0.0379356	-0.0379356	-0.0681281	0.205305	0.319055	0.045984	0.0422839	0.0658028	0.0841161	0.0314726	0.00540443	0.0271335	0.100955	0.077861	-0.00941471	0.0902757	0.0793414	0.150442	0.0619933	0.095689	0.057802	0.0854614		414.354	0.0257301	0.0707413	0.122838	0.0871033	0.145117	0.132698	0.07944	-0.0747835	-0.0184121	-0.0148962	-0.00119063	0.14628	0.107077	0.0260948	-0.0513077	0.0794863	0.117312	0.136384	0.255816	0.39933	0.212134
	414.876	0.015279	0.0104206	-0.0241694	-0.0428971	-0.0428971	-0.0432533	0.196254	0.311729	0.0573856	0.0601056	0.0657311	0.0865423	0.0358811	0.0166767	0.034518	0.105591	0.0831722	0.0421614	0.0825282	0.0867038	0.136781	0.0645863	0.0943298	0.0623113	0.0798551		415.35	0.0245696	0.0664486	0.116912	0.0843046	0.135706	0.129242	0.0793813	-0.0758814	-0.0172815	-0.0112854	-0.00262062	0.143535	0.103127	0.0273077	-0.0504177	0.0792301	0.117451	0.137566	0.256582	0.390298	0.207735
	415.878	0.0126308	0.0199198	-0.0347348	-0.0510586	-0.0510586	-0.0574933	0.185575	0.296593	0.0596731	0.0711244	0.070577	0.0918558	0.0557287	0.0353723	0.0529662	0.12484	0.102236	0.027453	0.0757292	0.0666115	0.123986	0.0463076	0.0814259	0.0611417	0.078918		416.352	0.0257539	0.0687473	0.11208	0.0806538	0.137459	0.131141	0.0706205	-0.0782159	-0.0190073	-0.0160428	0.000447415	0.13923	0.0988123	0.0278649	-0.0460635	0.0786313	0.117183	0.139525	0.239945	0.381429	0.19983
	416.874	0.00777197	0.00895502	-0.0421631	-0.0436475	-0.0436475	-0.0596338	0.162052	0.287852	0.0617284	0.0767727	0.0701095	0.0901456	0.0594183	0.0424188	0.0530622	0.122687	0.110296	0.0451604	0.0713415	0.076716	0.127075	0.0646313	0.0866722	0.062425	0.0761986		417.354	0.0245981	0.0666058	0.108342	0.0789033	0.142156	0.123045	0.06595	-0.0817119	-0.0216604	-0.0124821	-0.00183915	0.135084	0.097714	0.0296425	-0.0532268	0.0727346	0.106009	0.130249	0.225929	0.368768	0.191178
	417.876	0.00213021	0.00180684	-0.0566978	-0.0758758	-0.0758758	-0.0627002	0.151789	0.277895	0.0505129	0.0650542	0.0667301	0.0865573	0.0552687	0.0301963	0.0376716	0.104451	0.0785132	0.0369414	0.0642821	0.0707531	0.119283	0.0652038	0.082454	0.0511454	0.0785491		418.356	0.0235875	0.0626567	0.101168	0.0779244	0.137072	0.127204	0.0646149	-0.0685263	-0.0255545	-0.01193	0.00332607	0.129279	0.0937213	0.0327355	-0.0481879	0.0755325	0.106052	0.13567	0.225148	0.360682	0.184213
	418.878	0.00396655	0.00486132	-0.0461654	-0.0690533	-0.0690533	-0.0785769	0.147102	0.275941	0.0547688	0.0517163	0.0633826	0.0804135	0.0397948	0.0190507	0.0359208	0.0931085	0.074821	0.0136947	0.0745092	0.0818653	0.122708	0.0884376	0.0969728	0.0504429	0.0784875		419.352	0.0236015	0.054885	0.0962308	0.076552	0.127415	0.109201	0.0611852	-0.0694949	-0.00637597	-0.0128188	0.00402366	0.122809	0.0953675	0.0365096	-0.0622472	0.0704102	0.100848	0.129485	0.19781	0.350159	0.179751
	419.874	0.00468813	-0.00337794	-0.0513311	-0.0408137	-0.0408137	-0.0896453	0.128461	0.266352	0.0398513	0.044963	0.0547047	0.0736682	0.0265687	0.00468654	0.0229788	0.0752164	0.0736724	-0.0122978	0.0581437	0.0615098	0.104263	0.0492063	0.0612457	0.0396478	0.0720024		420.355	0.0209484	0.0522939	0.0936317	0.0738641	0.120511	0.105193	0.052718	-0.072299	-0.00596301	-0.00875012	0.00697193	0.118539	0.0942159	0.0349538	-0.0582287	0.0722278	0.0993544	0.129121	0.187886	0.339788	0.175115
	420.877	0.00192933	-0.00404218	-0.0511786	-0.0572625	-0.0572625	-0.0812329	0.102331	0.272345	0.0374312	0.0531028	0.0579452	0.0733814	0.0387213	0.0111974	0.0260153	0.0808896	0.0592802	0.011486	0.0547879	0.054585	0.109281	0.0339856	0.0666713	0.0388864	0.0721859		421.356	0.0201818	0.0503371	0.0882486	0.0686562	0.122121	0.0989062	0.0497418	-0.0675427	-0.0256015	-0.00999418	0.0178547	0.113579	0.0929665	0.0354619	-0.0622427	0.0674226	0.0926911	0.12415	0.156915	0.331545	0.167825
	421.878	-0.00205745	-0.0131476	-0.0511268	-0.0399286	-0.0399286	-0.0806958	0.0878076	0.243517	0.0403419	0.0597638	0.0630272	0.0753036	0.0473899	0.0279045	0.0314965	0.0846483	0.0845169	0.0393378	0.0490301	0.0551465	0.101464	0.0587019	0.0748093	0.0433618	0.0659729		422.352	0.0203381	0.049287	0.0836793	0.0679109	0.115532	0.107433	0.0460951	-0.0808286	-0.0353519	-0.0212754	0.00812988	0.105914	0.0910439	0.0271075	-0.0592016	0.0629575	0.0934865	0.119907	0.142238	0.322255	0.16477
	422.88	-0.00487437	-0.00322017	-0.0497814	-0.0240469	-0.0240469	-0.062699	0.0859043	0.253319	0.0368728	0.0489369	0.0587127	0.0683083	0.0273263	0.00836084	0.0312379	0.079903	0.0676277	-0.00945288	0.0542885	0.0619867	0.0996172	0.0669298	0.0854761	0.0415951	0.0648645		423.354	0.0169423	0.0466776	0.0831369	0.066419	0.115655	0.104325	0.041803	-0.0832211	-0.00709783	-0.0172553	0.00684807	0.103264	0.088488	0.0258852	-0.0710161	0.0548002	0.0806657	0.112439	0.124866	0.308481	0.157493
	423.876	-0.00915235	-0.0103975	-0.0564316	-0.0663279	-0.0663279	-0.0634085	0.0542583	0.234845	0.0374305	0.0504524	0.0561961	0.0704715	0.0376944	0.0227241	0.0321568	0.0742703	0.0476709	0.00563751	0.0529473	0.0649947	0.0978801	0.062127	0.0749772	0.0349865	0.0657443		424.356	0.0146235	0.0431504	0.0778958	0.0644489	0.107354	0.0928296	0.0465996	-0.0643796	-0.0237245	-0.00438444	0.0165592	0.106034	0.0910793	0.0312915	-0.0498762	0.0634783	0.0915385	0.115612	0.105966	0.300984	0.154911
	424.878	-0.00887953	-0.0147819	-0.0493162	-0.028005	-0.028005	-0.0875811	0.0564648	0.222687	0.0367723	0.0417148	0.0563948	0.0684872	0.0384829	0.0139754	0.0205013	0.0634733	0.0547252	0.00410406	0.0573453	0.0514579	0.10199	0.0576367	0.0850128	0.0354199	0.0613778		425.352	0.0174981	0.0426221	0.0769861	0.0616288	0.111486	0.0993107	0.0410693	-0.0757296	-0.021648	-0.0208196	0.0027673	0.100138	0.0865224	0.0242899	-0.0568426	0.0574209	0.0853099	0.111246	0.0990176	0.292796	0.145769
	425.88	-0.0118205	-0.019044	-0.0568577	-0.0809471	-0.0809471	-0.0826126	0.0380457	0.197517	0.0482003	0.0620508	0.0615236	0.0733824	0.0563692	0.0420893	0.0420199	0.0870239	0.0897695	0.0392168	0.0510395	0.0527813	0.0978193	0.0775464	0.0863791	0.0378498	0.0670271		426.354	0.0151507	0.0380481	0.0718811	0.0578208	0.106542	0.0970982	0.0305091	-0.06648	-0.0110154	-0.0130179	0.00516438	0.105671	0.0904092	0.0279905	-0.0493713	0.0540096	0.0863801	0.112204	0.101342	0.281684	0.139924
	426.882	-0.015345	-0.016155	-0.0336827	-0.0464855	-0.0464855	-0.0693369	0.0341508	0.209972	0.0412314	0.0613677	0.0582259	0.0730038	0.0514716	0.0267476	0.0324534	0.0746117	0.0750738	0.0396053	0.0523495	0.0677429	0.096015	0.0819008	0.101465	0.0412999	0.0609437		427.356	0.0136821	0.034357	0.0698669	0.0575301	0.096037	0.088458	0.0278095	-0.0511009	-0.037751	-0.0158736	0.0075617	0.0993154	0.0879664	0.0317849	-0.0506727	0.0514108	0.0858948	0.106115	0.078439	0.270497	0.13855
	427.879	-0.0144392	-0.0151294	-0.0406806	-0.0270739	-0.0270739	-0.0788924	0.0214426	0.167714	0.0345929	0.0588686	0.0570431	0.067465	0.0450703	0.028062	0.0355037	0.0700895	0.0653262	0.00592682	0.044943	0.058392	0.0881508	0.080966	0.0870378	0.0353611	0.0533871		428.358	0.0129703	0.0333377	0.0662951	0.0537932	0.0902723	0.083651	0.0286797	-0.0606521	-0.0268551	-0.0178468	-0.00385785	0.093235	0.0835654	0.0233047	-0.0468307	0.0517378	0.0818172	0.104084	0.0708466	0.256983	0.135272
	428.881	-0.0153244	-0.0181252	-0.0454674	-0.0335317	-0.0335317	-0.0340096	0.0234681	0.170696	0.0377129	0.0640773	0.0547558	0.0676641	0.0513959	0.0264408	0.0326251	0.0637337	0.0679435	0.0188361	0.0531363	0.0567643	0.0948691	0.0635748	0.0911129	0.0373398	0.0511628		429.355	0.00945647	0.0285235	0.0631323	0.0482109	0.0828049	0.0808551	0.0245823	-0.0685222	-0.0619562	-0.013926	-0.00158765	0.092098	0.0807247	0.0271226	-0.0513717	0.0442565	0.0786982	0.0996336	0.0638699	0.241971	0.135455
	429.883	-0.0148786	-0.019246	-0.0604664	-0.0403385	-0.0403385	-0.0784194	0.00319891	0.136246	0.0320673	0.0572558	0.0529399	0.0593547	0.0418763	0.0178696	0.0322372	0.0586249	0.0650918	0.0337922	0.0408982	0.0395028	0.0810415	0.0437463	0.0560795	0.0260059	0.0495845		430.356	0.00788513	0.0273562	0.0607161	0.0481346	0.0822375	0.0756698	0.0227018	-0.0855024	-0.0597032	-0.0214065	-0.0198654	0.0863673	0.0774744	0.0178312	-0.06117	0.0403814	0.0723499	0.09556	0.0634367	0.234889	0.137296
	430.878	-0.00965229	-0.0203895	-0.0425735	-0.0815315	-0.0815315	-0.079809	0.0078702	0.120348	0.0282815	0.0471893	0.0509235	0.0626189	0.0369889	0.0211951	0.0207024	0.0513298	0.042868	0.0224847	0.043416	0.0486941	0.0828589	0.0757338	0.0840589	0.0231337	0.0543183		431.358	0.00749983	0.0243606	0.0574907	0.0457802	0.07351	0.0737014	0.0257394	-0.08573	-0.0561392	-0.0181409	-0.013378	0.0851858	0.0776088	0.0214691	-0.0478196	0.039493	0.0764653	0.09568	0.047086	0.22597	0.134461
	431.88	-0.00886871	-0.0241074	-0.0432425	-0.0235405	-0.0235405	-0.0716056	-0.00664099	0.0940957	0.0389216	0.0629134	0.0544256	0.0672997	0.0594115	0.0400834	0.0376038	0.0824024	0.0688455	0.0327095	0.0392048	0.046154	0.0877624	0.0705081	0.0858785	0.0333336	0.0466798		432.354	0.00892696	0.023533	0.055681	0.0462616	0.067175	0.0709608	0.0208283	-0.0793791	-0.0391815	-0.0177527	-0.0148596	0.0879394	0.0784496	0.0213376	-0.0488305	0.0372946	0.0753645	0.0930018	0.0527431	0.221612	0.132148
	432.882	-0.00772188	-0.0288775	-0.0262899	-0.0270038	-0.0270038	-0.0566039	0.000885656	0.0891649	0.0365737	0.0604138	0.0520771	0.0638783	0.0543238	0.0274753	0.0303645	0.0577363	0.0580984	0.0267993	0.0419897	0.0554651	0.0848584	0.0540562	0.0672898	0.0299108	0.0409804		433.356	0.00446698	0.0184009	0.0530235	0.0451063	0.0632178	0.070799	0.021958	-0.0620764	-0.0475904	-0.0133919	-0.00578832	0.0910218	0.0786754	0.0291377	-0.0532261	0.0355403	0.0767784	0.0912151	0.0350694	0.211294	0.131831
	433.878	-0.0125331	-0.0332051	-0.0480837	-0.048299	-0.048299	-0.0837027	-0.0135716	0.0522284	0.0332095	0.0516979	0.0500416	0.0606923	0.0404559	0.0235982	0.0219602	0.0451887	0.0581525	0.0121262	0.0343423	0.0398105	0.0790355	0.0311458	0.0621872	0.0177469	0.0441946		434.358	0.00838851	0.0229042	0.0523196	0.0452113	0.0664391	0.0727898	0.0216996	-0.0775921	-0.0411156	-0.0195729	-0.0114992	0.0872357	0.0734309	0.0242872	-0.0506617	0.0410723	0.0765831	0.0923536	0.0303985	0.205558	0.136607
	434.88	-0.0265218	-0.0326255	-0.0509474	-0.11707	-0.11707	-0.0875796	-0.0226232	0.0309443	0.0412654	0.0494893	0.0512116	0.0576496	0.041836	0.013974	0.0253039	0.0448696	0.0551266	0.0162823	0.0445057	0.0460653	0.0822266	0.0748498	0.084333	0.0132824	0.0597099		435.36	0.00284736	0.0182281	0.0509038	0.0447324	0.0600165	0.0617002	0.0184178	-0.0730685	-0.0388103	-0.0199119	-0.0178792	0.0847904	0.0706033	0.0256326	-0.0453704	0.0297605	0.0750824	0.0840866	0.0437915	0.199298	0.138557
	435.882	-0.0191197	-0.028418	-0.0515837	-0.0427121	-0.0427121	-0.0768917	-0.0217867	0.0275872	0.0508858	0.0640693	0.054677	0.0631198	0.061288	0.0430413	0.0386651	0.0748843	0.0712672	0.0424719	0.0407796	0.0514165	0.0841965	0.0789801	0.0974399	0.0287629	0.0504494		436.357	0.0086226	0.0188424	0.0491714	0.0450658	0.0597105	0.0743571	0.0207006	-0.0837742	-0.0544969	-0.0190339	-0.0202806	0.085723	0.0659548	0.0219506	-0.047891	0.0315412	0.0741905	0.0842168	0.0301667	0.187017	0.143823
	436.878	-0.0190421	-0.0270416	-0.0482698	-0.0786572	-0.0786572	-0.105849	-0.0310713	0.00529673	0.0237366	0.0422427	0.0394589	0.048539	0.0377331	0.00416401	0.0126177	0.017731	0.0365157	-0.00820404	0.0268145	0.0388418	0.0701446	0.0531921	0.0613075	0.0052845	0.0479893		437.358	0.00627169	0.0142636	0.0493414	0.041426	0.0518573	0.0628023	0.0224032	-0.0876027	-0.0719179	-0.0248481	-0.0147843	0.082417	0.0631438	0.020347	-0.055604	0.0311248	0.0711049	0.0804626	0.0324437	0.182969	0.140739
	437.88	-0.0182497	-0.0200984	-0.0306555	-0.0593128	-0.0593128	-0.0862091	-0.0303242	-0.0236952	0.0425677	0.0536669	0.0453361	0.0524969	0.0610366	0.027395	0.0277164	0.0521788	0.0418238	0.0219885	0.0296084	0.0513018	0.0708133	0.074063	0.0764881	0.0174184	0.0477728		438.36	0.00162992	0.00910764	0.0433784	0.0386502	0.0360414	0.0459705	0.0159193	-0.106635	-0.0805527	-0.025633	-0.0254909	0.0814847	0.0626098	0.0177704	-0.039228	0.036576	0.070983	0.0804365	0.0308443	0.177422	0.137173
	438.882	-0.0275673	-0.0239863	-0.0462285	-0.0478173	-0.0478173	-0.0595797	-0.025307	-0.0391223	0.0224901	0.0395236	0.0366739	0.0448472	0.0308947	0.00497002	0.00797296	0.0152885	0.032752	-0.0110885	0.0251264	0.0395638	0.0678318	0.053619	0.0612208	0.00670699	0.0393403		439.356	0.00393573	0.00722657	0.0439062	0.036604	0.0417968	0.0505573	0.0144111	-0.0918694	-0.0585345	-0.034924	-0.0256508	0.0802983	0.0640224	0.0167271	-0.0538916	0.0336622	0.0647082	0.0721541	0.0170574	0.163555	0.130735
	439.884	-0.0297218	-0.0302512	-0.064047	-0.067156	-0.067156	-0.0907718	-0.0383402	-0.0494275	0.0309062	0.0506445	0.0447363	0.0508622	0.0487472	0.0229036	0.0182357	0.0362424	0.0413619	-2.45021e-05	0.0248571	0.0497649	0.0753016	0.0614075	0.0725956	0.00833352	0.0511893		440.358	0.00461402	0.0104482	0.0404514	0.0363572	0.0391502	0.0524736	0.011918	-0.087814	-0.0495376	-0.0333007	-0.0212239	0.0778641	0.0623106	0.0171098	-0.0587224	0.0233836	0.0619507	0.0680638	0.023165	0.161552	0.12746
	440.88	-0.018223	-0.0373293	-0.0324767	-0.0482381	-0.0482381	-0.0767452	-0.0311177	-0.0485471	0.037972	0.0588171	0.0471332	0.0521701	0.0481082	0.0257106	0.0297478	0.0480452	0.0535546	0.0384533	0.0222695	0.0654797	0.0732436	0.0738964	0.0844948	0.0181818	0.0486892		441.36	0.00319153	0.00721966	0.0396091	0.0363967	0.0335512	0.0495492	0.00931357	-0.0828987	-0.0563874	-0.0238525	-0.023694	0.0769839	0.0622381	0.0208375	-0.0585353	0.0226554	0.0620713	0.0642112	0.0171926	0.157027	0.124844
	441.882	-0.0302978	-0.0358628	-0.0470212	-0.0743332	-0.0743332	-0.0953653	-0.0327748	-0.0603177	0.0456555	0.0581691	0.0482368	0.0550673	0.0570172	0.0307023	0.0300758	0.0452073	0.0451217	0.0311723	0.0324551	0.0782229	0.0688317	0.0579883	0.0799759	0.0136345	0.0554497		442.357	0.004744	0.00453063	0.0385268	0.0362291	0.0303107	0.0482612	0.0105556	-0.0846114	-0.0564313	-0.0260356	-0.0298899	0.078104	0.0610455	0.0218978	-0.0591303	0.0230797	0.0562868	0.0640737	0.0149869	0.159519	0.121512
	442.884	-0.0263966	-0.0327832	-0.0395564	-0.0736368	-0.0736368	-0.0878279	-0.0286449	-0.0782138	0.0350303	0.0443662	0.0418007	0.0497074	0.0482556	0.0154172	0.0226371	0.0388131	0.0244238	-0.00142431	0.0204089	0.0459554	0.0647675	0.0493137	0.0641897	0.00534635	0.0495654		443.358	-0.00270906	-0.000797691	0.0348711	0.0348445	0.022137	0.0368151	0.00817691	-0.0721851	-0.0631931	-0.0256523	-0.0258203	0.076508	0.0577345	0.0165782	-0.066497	0.0209331	0.0555882	0.0594647	0.017597	0.155735	0.118638
	443.88	-0.0187308	-0.0320504	-0.0439033	-0.0599517	-0.0599517	-0.0796277	-0.022756	-0.0835578	0.0434386	0.0530217	0.0426149	0.048838	0.0522852	0.0243525	0.0234368	0.0369212	0.0419487	0.0147599	0.0162343	0.0389299	0.0674317	0.0434214	0.064579	0.00920367	0.0480928		444.36	0.000129058	-5.86908e-06	0.0335378	0.033561	0.0226227	0.0353152	0.00712844	-0.0822485	-0.0445413	-0.0267271	-0.033886	0.0791357	0.058993	0.0155247	-0.0642547	0.0199075	0.0542274	0.0569286	0.0174804	0.15428	0.113243
	444.882	-0.034036	-0.0386081	-0.0512823	-0.0991121	-0.0991121	-0.0810189	-0.0386284	-0.0886142	0.0500276	0.0656318	0.0448093	0.0524697	0.0672605	0.0352923	0.0389298	0.0662327	0.0548851	0.0435442	0.016663	0.0516358	0.0762523	0.0649292	0.0874969	0.0124195	0.0625474		445.362	0.00157808	-0.0014268	0.0331296	0.0351955	0.0313849	0.0439478	0.0100037	-0.0793845	-0.0479758	-0.0267782	-0.0225347	0.0804441	0.0597782	0.0188067	-0.0644614	0.0171856	0.0473845	0.053596	0.0151982	0.152252	0.113868
	445.884	-0.0278854	-0.0394102	-0.0501048	-0.0666862	-0.0666862	-0.0710386	-0.0316219	-0.0915125	0.038276	0.059463	0.0424165	0.0519659	0.0560123	0.031023	0.0280648	0.0405169	0.0416473	0.0290579	0.00931571	0.0385077	0.0567417	0.0425925	0.0710099	0.00833329	0.0508175		446.358	-0.00151332	-0.000955577	0.0322685	0.0340056	0.0242962	0.0428398	0.00286995	-0.0795562	-0.0516638	-0.0250552	-0.0322634	0.0782822	0.0603706	0.00982176	-0.0643361	0.0145281	0.0498002	0.0516656	0.0192933	0.149933	0.110186
	446.886	-0.0329378	-0.0402606	-0.0333301	-0.0359945	-0.0359945	-0.0892804	-0.0330704	-0.0793433	0.0443324	0.0632459	0.0437631	0.0525754	0.0594437	0.0391344	0.0380236	0.0595656	0.0452909	0.042266	0.00562697	0.0266289	0.0532072	0.0371735	0.0479209	0.0120864	0.0477681		447.36	-0.0016886	-0.00336204	0.0324932	0.0310429	0.0183904	0.0382567	-0.00322847	-0.0921605	-0.0680959	-0.0334971	-0.0280894	0.0793391	0.0615537	0.00748266	-0.0625306	0.0135934	0.0493618	0.049701	0.0189213	0.145383	0.111248
	447.882	-0.0321698	-0.0373004	-0.0434959	-0.0712149	-0.0712149	-0.0861126	-0.0335612	-0.0762799	0.0388184	0.0597843	0.039406	0.0477304	0.0430508	0.0234445	0.024906	0.0322478	0.0336921	0.0254549	0.00654407	0.0479383	0.0611986	0.0356917	0.0533481	0.00530028	0.0491472		448.362	-0.00404271	-0.00369853	0.0309635	0.0312956	0.0215849	0.0373672	-0.00570943	-0.103547	-0.0499799	-0.0401116	-0.0419698	0.0745791	0.056205	0.00374768	-0.057896	0.0138328	0.0501409	0.0512498	0.00855662	0.139079	0.109862
	448.886	-0.0322877	-0.0324485	-0.0523863	-0.0588474	-0.0588474	-0.103748	-0.0339239	-0.092696	0.0238334	0.0334669	0.0331966	0.0400552	0.0325062	-0.00304189	0.011496	-0.00257872	0.00594022	-0.0245676	0.00568466	0.0450369	0.0683971	0.0390431	0.0628946	-0.00407923	0.0478383		449.358	-0.00413414	-0.00337496	0.0321763	0.0306386	0.0197101	0.0359153	0.00438432	-0.0867481	-0.0624011	-0.0296304	-0.0343948	0.0733056	0.0558948	0.00592703	-0.0580994	0.0116976	0.0492828	0.0493173	0.02326	0.133163	0.109195
	449.886	-0.034541	-0.044219	-0.0518913	-0.0614047	-0.0614047	-0.0822627	-0.0323225	-0.0906775	0.0367696	0.0487571	0.0384013	0.047942	0.0507456	0.0242521	0.0274769	0.0276483	0.0405968	0.0191803	0.00964028	0.0548328	0.0560126	0.0719806	0.0517046	0.00640076	0.0507967		450.36	-0.00395799	-0.00359178	0.0324857	0.0291253	0.0199131	0.0333005	-0.0034474	-0.0883337	-0.0583679	-0.0339138	-0.0346781	0.0729285	0.0534394	0.00389824	-0.0610613	0.0137725	0.0475954	0.0465499	0.0144498	0.133642	0.10669
	450.882	-0.0338009	-0.0361423	-0.0274029	-0.0128367	-0.0128367	-0.0863411	-0.0419492	-0.0879142	0.0365558	0.0416189	0.0382151	0.0459151	0.0476604	0.0235884	0.0280244	0.0335079	0.0221278	0.00226568	0.01437	0.0544929	0.0750583	0.0609856	0.0771328	0.0114041	0.0466261		451.362	-0.00206749	-0.00481631	0.0311549	0.029361	0.0222979	0.0263932	0.0023034	-0.0964301	-0.0723467	-0.0380514	-0.0336119	0.0708611	0.0534083	-0.00194325	-0.076789	0.00865148	0.0440626	0.0426316	0.0241848	0.129266	0.107053
	451.884	-0.0334587	-0.0351097	-0.0538114	-0.0938999	-0.0938999	-0.0824075	-0.0500108	-0.091049	0.0391426	0.0459171	0.0364488	0.0468069	0.0475697	0.0209857	0.0261891	0.0246361	0.0332694	0.0141167	0.0122205	0.0351984	0.0602448	0.065562	0.0546693	0.00127523	0.0544367		452.359	-0.00203747	-0.00068335	0.0318725	0.0293724	0.0255705	0.0337726	0.00196703	-0.10751	-0.0655854	-0.0448095	-0.0417585	0.0687943	0.0470614	-0.00257358	-0.0556992	0.0117193	0.0509592	0.047905	0.0202821	0.11997	0.104438
	452.886	-0.0340111	-0.0367155	-0.0568358	-0.0877222	-0.0877222	-0.085739	-0.0324986	-0.0912433	0.0277035	0.0429444	0.0329962	0.0410301	0.0359551	0.00780569	0.0131511	0.0187186	0.0187867	-0.0320654	0.00615267	0.0518375	0.0644275	0.071289	0.0640081	-0.00207595	0.0532815		453.36	-0.00346987	-0.00461587	0.0282059	0.0264721	0.0201803	0.0263831	0.00264222	-0.0848745	-0.068758	-0.0358896	-0.0315374	0.0686844	0.0476086	0.00249882	-0.0705783	0.0098488	0.0468421	0.0452435	0.0180615	0.117274	0.103205
	453.888	-0.0344714	-0.036698	-0.0569271	-0.0559613	-0.0559613	-0.104449	-0.0328763	-0.1014	0.0476856	0.0478823	0.0367937	0.0462436	0.0571921	0.0271284	0.0298929	0.0376251	0.0281955	0.029445	0.0102968	0.049187	0.0507162	0.0717393	0.0594035	0.00655143	0.0535698		454.363	-0.00443531	-0.00334065	0.0285664	0.0261755	0.0221742	0.026237	5.05148e-05	-0.103951	-0.0238408	-0.0378226	-0.0375443	0.0668623	0.0480985	0.00141249	-0.0729812	0.00362321	0.0442819	0.0387461	0.0174403	0.120319	0.109618
	454.884	-0.0327748	-0.038086	-0.04908	-0.0619294	-0.0619294	-0.090418	-0.0339947	-0.0923066	0.0540799	0.0586291	0.0371393	0.0467028	0.0549006	0.0255447	0.030382	0.0399318	0.0305671	0.0234362	0.00580933	0.0423029	0.0664808	0.0451493	0.0623481	0.00708195	0.0518131		455.364	-0.00686053	-0.00401183	0.0267353	0.0249128	0.0164989	0.0230535	-0.00246831	-0.0700568	-0.0353511	-0.0233976	-0.0202222	0.0725406	0.0500347	0.0113944	-0.0562387	0.0109004	0.0500366	0.0480448	0.00973561	0.123755	0.106919
	455.886	-0.0377118	-0.0397989	-0.0437932	-0.0739882	-0.0739882	-0.095177	-0.0354673	-0.0763791	0.0418162	0.0482585	0.0334718	0.0416098	0.052777	0.0193655	0.0202491	0.0266766	0.0297813	0.0133395	0.00910059	0.0429901	0.0569052	0.0694872	0.0836468	0.00492051	0.0525429		456.367	-0.00571516	-0.00674487	0.026515	0.0250566	0.0206502	0.018935	-0.00222616	-0.0856496	-0.0503473	-0.0276727	-0.0242427	0.0712536	0.0454226	0.006386	-0.0532718	0.0106336	0.0496658	0.0481549	0.0216369	0.12975	0.10916
	456.888	-0.0407049	-0.0439848	-0.0468133	-0.110159	-0.110159	-0.108123	-0.0395567	-0.0958694	0.0440224	0.0557915	0.0334355	0.0460379	0.0497209	0.0204063	0.0250408	0.0285001	0.0278327	0.00907176	0.00998052	0.0489969	0.063047	0.0625594	0.0714049	2.07634e-05	0.06085		457.362	-0.00675667	-0.00519322	0.0258528	0.0237996	0.0195826	0.0141671	-0.00258116	-0.090066	-0.0489899	-0.028992	-0.0264497	0.0710075	0.0421829	0.00300183	-0.0616137	0.00618635	0.0449396	0.0450421	0.011687	0.12847	0.108739
	457.891	-0.03633	-0.0385997	-0.0542948	-0.0284477	-0.0284477	-0.109608	-0.0288153	-0.091222	0.0543116	0.0577245	0.0372017	0.0462906	0.0610649	0.0393043	0.0292848	0.0395564	0.0308542	0.0524407	0.00146464	0.047129	0.0453768	0.0407964	0.0556883	0.00968362	0.0507399		458.364	-0.00490463	-0.00141331	0.0252645	0.0266629	0.0277024	0.0286962	-0.00346027	-0.0866206	-0.0463104	-0.0335834	-0.0238511	0.0699883	0.0428094	0.00272602	-0.0543451	0.00781291	0.0483733	0.0462359	3.8947e-05	0.128694	0.107675
	458.886	-0.0316783	-0.0427021	-0.0558796	-0.0784924	-0.0784924	-0.113877	-0.0345723	-0.0885506	0.0480258	0.0598173	0.0351367	0.0443905	0.0627953	0.0295145	0.0292275	0.0325242	0.0340357	0.0284071	0.000688672	0.0493955	0.0494635	0.0522717	0.0621897	0.00407126	0.0560695		459.366	-0.00706249	-0.00308603	0.0254371	0.026093	0.0321961	0.0225732	-0.00594348	-0.0985408	-0.0599943	-0.0297429	-0.024839	0.0677847	0.0405924	-0.00109016	-0.0697101	0.00603554	0.0403546	0.0424372	0.00319746	0.119459	0.109662
	459.888	-0.0270183	-0.035268	-0.0421546	-0.0156282	-0.0156282	-0.100777	-0.0432541	-0.0831846	0.0456999	0.0552266	0.0320954	0.0402526	0.057727	0.0245593	0.031339	0.0314655	0.0322785	0.0100901	-0.00262333	0.0404317	0.0483522	0.0447998	0.0602184	0.00821737	0.0457692		460.362	-0.00983763	-0.00620877	0.0228719	0.0257558	0.0198049	0.0143633	-0.0058098	-0.0977945	-0.0401153	-0.0341144	-0.0352713	0.0642813	0.04074	-0.0096706	-0.0659943	0.00336864	0.0429211	0.039317	0.0132624	0.115626	0.106195
	460.89	-0.0308091	-0.0306519	-0.0474571	-0.0963619	-0.0963619	-0.0863425	-0.0408016	-0.0891356	0.0400549	0.0539779	0.0331202	0.0416085	0.0512702	0.0250361	0.0235315	0.0313134	0.0292996	0.00931875	-0.00228083	0.0365133	0.0548006	0.0742433	0.0694212	0.0023177	0.0553533		461.364	-0.00955797	-0.00832727	0.021784	0.0249124	0.0170639	0.0135195	-0.00756121	-0.0808451	-0.0261093	-0.024154	-0.0257185	0.0663786	0.0439273	-0.00126033	-0.0757587	0.000454974	0.0383609	0.038662	0.00502019	0.115688	0.110188
	461.886	-0.0349518	-0.0363067	-0.0473074	-0.0700225	-0.0700225	-0.0988199	-0.0279509	-0.0939038	0.0498009	0.0513886	0.0328802	0.0419201	0.0522142	0.024118	0.0238732	0.0276609	0.0207767	0.0188338	0.0018065	0.0637084	0.048927	0.0549808	0.0626312	0.00418413	0.0523694		462.366	-0.00878263	-0.0101304	0.0186115	0.023632	0.0113475	0.0113103	-0.00824215	-0.0776652	-0.0748177	-0.0265372	-0.0188045	0.0657479	0.0435086	-0.00327253	-0.0670052	0.00591782	0.037736	0.0444812	0.0256982	0.116527	0.106408
	462.888	-0.0234179	-0.0320262	-0.0183069	0.0184767	0.0184767	-0.0836169	-0.0378178	-0.0881293	0.0489061	0.0553578	0.033184	0.0397307	0.0557289	0.027049	0.0269425	0.0306692	0.0194845	0.02589	-0.00498517	0.0400274	0.045487	0.0632288	0.05859	0.0138665	0.0427333		463.362	-0.0120798	-0.0090728	0.0187156	0.0251953	0.00526177	0.0119485	-0.0108938	-0.0994979	-0.073729	-0.0382716	-0.0410887	0.061894	0.0360154	-0.0109332	-0.0672743	0.00509164	0.0375892	0.0419737	0.0148612	0.1279	0.105908
	463.89	-0.0293252	-0.0430763	-0.0374128	-0.0642583	-0.0642583	-0.10496	-0.0353562	-0.0952573	0.0526042	0.0600134	0.0338847	0.0420191	0.0550652	0.029252	0.0347125	0.0322113	0.0231314	0.0227665	-0.00725869	0.0317589	0.0412668	0.0417255	0.0362001	0.0024108	0.0503906		464.364	-0.0121125	-0.0123982	0.0196414	0.0249388	0.0105721	0.00951902	-0.0124473	-0.0908578	-0.0411719	-0.0309806	-0.0403347	0.0616984	0.037531	-0.010017	-0.069465	0.00131416	0.031462	0.0402505	0.00876623	0.131275	0.101173
	464.886	-0.0313436	-0.0415732	-0.0402687	-0.0601227	-0.0601227	-0.106178	-0.0383474	-0.107062	0.0406718	0.0484436	0.0317735	0.0399666	0.0458997	0.0149559	0.0207607	0.0346905	0.0179936	0.0130141	0.0023809	0.0502474	0.0519915	0.0662566	0.0657528	0.00259918	0.0524949		465.366	-0.0111172	-0.0100924	0.0205178	0.0236633	0.00648641	0.00939752	-0.0189027	-0.0692754	-0.0595852	-0.0253805	-0.0235334	0.0648452	0.03991	0.000463599	-0.07412	0.00145176	0.029434	0.0390706	0.0142065	0.133815	0.0992218
	465.888	-0.0303287	-0.0435324	-0.036609	-0.102636	-0.102636	-0.0810398	-0.0469359	-0.122114	0.0316224	0.0378304	0.0273868	0.0327485	0.038347	0.00343417	0.0137675	0.0134561	-0.000324522	-0.0051859	-0.00674409	0.0298449	0.051818	0.0385095	0.0527517	-0.00898131	0.0526873		466.362	-0.01145	-0.0119458	0.0178465	0.0224794	0.00518297	0.00271951	-0.017812	-0.0881215	-0.0639139	-0.0347087	-0.0383153	0.0610221	0.0374936	-0.00659578	-0.0672722	0.00111915	0.0296941	0.042996	0.0185508	0.131946	0.100278
	466.89	-0.0322987	-0.032135	-0.0484434	-0.0837934	-0.0837934	-0.0900408	-0.0338597	-0.0943133	0.0420975	0.0512595	0.0311445	0.0373041	0.0519858	0.0219253	0.025468	0.0258039	0.0123954	0.0160847	-0.00734129	0.0136938	0.0428549	0.0426725	0.0541028	-0.00161853	0.0500233		467.364	-0.0102583	-0.0121154	0.0189661	0.0246087	0.00564207	0.00555398	-0.0190738	-0.0956436	-0.0597864	-0.0276529	-0.0394558	0.0600102	0.0371034	-0.00898422	-0.0671734	-0.000958495	0.0286336	0.0417625	0.00542689	0.126076	0.0965302
	467.892	-0.0383357	-0.0375432	-0.0435554	-0.0492757	-0.0492757	-0.106044	-0.0394527	-0.112588	0.0514457	0.0529961	0.0302222	0.0350664	0.0591705	0.0222239	0.0293832	0.0318068	0.0289721	0.0139616	0.00493998	0.0436659	0.0505491	0.0728372	0.0707823	0.0053023	0.0538382		468.366	-0.00930298	-0.0105527	0.0188347	0.0242511	0.0106377	0.00440127	-0.0237545	-0.0950414	-0.0424025	-0.0335837	-0.0401337	0.0582715	0.0342898	-0.011323	-0.077593	-0.00291739	0.0253076	0.038194	0.0136416	0.127103	0.0966924
	468.888	-0.033718	-0.0346178	-0.0526396	-0.0525709	-0.0525709	-0.0884712	-0.0300008	-0.0966262	0.0430843	0.0509332	0.0279192	0.0357838	0.045645	0.00803871	0.0174912	0.0226622	0.0113013	-0.00924669	-0.000488881	0.0488459	0.0489368	0.0731327	0.0681423	0.0022159	0.0491049		469.368	-0.0119464	-0.0137171	0.0169145	0.0222338	-0.0017935	-0.00298937	-0.018029	-0.0817693	-0.0717097	-0.0348603	-0.0298686	0.0573725	0.0340818	-0.00819685	-0.0608249	0.00508269	0.0303389	0.0460527	0.0123707	0.128504	0.10038
	469.89	-0.0351145	-0.0338526	-0.0447688	-0.0947307	-0.0947307	-0.114562	-0.0337866	-0.0861203	0.0530485	0.0551753	0.0266187	0.0386942	0.0544675	0.0133821	0.0245688	0.0207135	0.0103945	-0.00874342	-0.00524744	0.0359632	0.0502064	0.0338263	0.0803683	-0.00235784	0.055497		470.364	-0.0123205	-0.0146042	0.0160518	0.0235566	-0.00288895	-0.00424753	-0.0242676	-0.0949575	-0.0740396	-0.0405687	-0.0413394	0.0567777	0.03382	-0.0105772	-0.070473	0.0013899	0.022752	0.0394383	0.00789976	0.11937	0.0985197
	470.892	-0.0263867	-0.0391654	-0.0456804	-0.0575197	-0.0575197	-0.0911252	-0.0370821	-0.0848961	0.0385325	0.0462318	0.0236279	0.0328546	0.0416123	0.0130431	0.0209845	0.0106755	0.00970756	-0.0022074	-0.00888332	0.0355791	0.0558537	0.0325409	0.0528255	-0.00158247	0.0446661		471.366	-0.0137325	-0.0112615	0.0151086	0.0258672	0.00142441	-0.00128153	-0.0255099	-0.104386	-0.0853887	-0.0459981	-0.0463439	0.0563368	0.0335305	-0.0126783	-0.0682213	0.00594457	0.0253855	0.0421715	0.0105665	0.12023	0.100275
	471.888	-0.0350328	-0.0402984	-0.0506053	-0.0952455	-0.0952455	-0.107501	-0.0426381	-0.0952919	0.0484247	0.058078	0.0296677	0.0395929	0.061724	0.0216491	0.0334498	0.046581	0.0337014	0.0157313	-0.00217855	0.0346608	0.0517126	0.0437502	0.0638756	0.000807026	0.0575983		472.368	-0.0135212	-0.00993158	0.0128603	0.0252041	-0.000352196	0.00141587	-0.026065	-0.115139	-0.0616084	-0.0506075	-0.0500571	0.0521427	0.0305319	-0.0194825	-0.076194	-0.000746019	0.0166091	0.037526	0.0149694	0.119191	0.101846
	472.89	-0.0342373	-0.0339574	-0.0414455	-0.0357763	-0.0357763	-0.0943455	-0.0385303	-0.0914617	0.0394315	0.0453705	0.0182647	0.0305661	0.0452772	0.00209044	0.0149248	0.012177	0.0104943	-0.0188174	-0.00832746	0.038986	0.0540355	0.0550166	0.0614329	-0.000200332	0.0449412		473.37	-0.0145344	-0.0140961	0.0116589	0.0246379	-0.0148815	-0.0111733	-0.0262383	-0.0859527	-0.0811154	-0.0341467	-0.0359432	0.0551476	0.0356568	-0.0122657	-0.071281	0.00117439	0.0160834	0.0356324	0.0110262	0.11878	0.10032
	473.892	-0.0317866	-0.0303942	-0.0310781	-0.0325485	-0.0325485	-0.0786176	-0.0292484	-0.082506	0.0385639	0.0589651	0.024789	0.0363633	0.0489692	0.00931446	0.0159901	0.0174808	0.00924444	-0.00471553	-0.00307354	0.0296155	0.0415052	0.0614385	0.0711682	0.00464743	0.0425702		474.366	-0.0138875	-0.00925738	0.0131734	0.0247437	-0.00769334	-0.00814965	-0.0302945	-0.0981038	-0.0539056	-0.044697	-0.0484298	0.0518006	0.0330349	-0.0155327	-0.0665254	0.0047078	0.0178192	0.036759	0.00843179	0.118201	0.097117
	474.894	-0.0288824	-0.0336824	-0.037946	-0.0995218	-0.0995218	-0.0947664	-0.0311162	-0.100809	0.0368327	0.052287	0.026222	0.0304063	0.0446515	0.00709653	0.0107726	0.0166893	0.00154951	-0.0173193	-0.00682186	0.0191938	0.051007	0.0602601	0.0675256	-0.00547361	0.0532112		475.375	-0.0159886	-0.0153201	0.00974566	0.0230187	-0.0206038	-0.0204003	-0.0322254	-0.0854475	-0.0711369	-0.0271822	-0.0392433	0.0521021	0.0364825	-0.00659797	-0.0733453	-0.0017408	0.0140654	0.0345309	0.0103856	0.118089	0.0953871
	475.89	-0.0323038	-0.0261547	-0.0508066	-0.0979703	-0.0979703	-0.0842651	-0.0344503	-0.0980554	0.0499028	0.0534185	0.0257247	0.0334129	0.0551597	0.0148769	0.0214768	0.0237912	0.0150861	0.00797267	-0.00952812	0.0402963	0.0509937	0.0499257	0.0509165	-0.00167609	0.0532777		476.371	-0.0130387	-0.012913	0.011901	0.0234533	-0.00405244	-0.0114998	-0.0304266	-0.103642	-0.066141	-0.0464513	-0.0499837	0.0484596	0.0322663	-0.0124963	-0.0643465	0.00162753	0.0196516	0.0357877	0.00984021	0.118784	0.0917689
	476.892	-0.0332584	-0.0338077	-0.0437003	-0.0693313	-0.0693313	-0.0970059	-0.0312555	-0.0929491	0.0529605	0.0551348	0.0271339	0.0336568	0.0543876	0.0143056	0.0172516	0.0287999	0.0224016	-0.00125628	-0.00108118	0.025012	0.0457595	0.0502872	0.049425	0.000153865	0.0490814		477.372	-0.0120629	-0.0156954	0.0112577	0.0207967	-0.00803052	-0.0143385	-0.0311925	-0.104557	-0.0614542	-0.0393599	-0.0472217	0.0507657	0.0313379	-0.00642042	-0.0681736	0.00154995	0.0179833	0.0338257	0.00860361	0.120757	0.093793
	477.894	-0.0362534	-0.0279528	-0.0407393	-0.0890484	-0.0890484	-0.0860153	-0.0324234	-0.0991399	0.0453179	0.0530799	0.0248697	0.0339797	0.0566867	0.0166501	0.0207318	0.0427595	0.0211167	0.00634824	-0.00666408	0.0439787	0.0536384	0.0476489	0.0601263	0.000854245	0.0528708		478.368	-0.0126736	-0.0136273	0.0119746	0.0220712	-0.00885058	-0.00149788	-0.0299637	-0.101067	-0.0491468	-0.0379244	-0.0474594	0.0490627	0.0297703	-0.00986299	-0.0770565	0.00110371	0.0193876	0.0350144	0.0244916	0.118525	0.088474
	478.896	-0.0285127	-0.0197414	-0.0330474	-0.0277239	-0.0277239	-0.0715546	-0.0274198	-0.0936637	0.0592422	0.0719534	0.0297377	0.0413116	0.0652938	0.0349438	0.0337749	0.0421311	0.0308039	0.0268437	0.00087229	0.0373628	0.0463099	0.0365305	0.065452	0.0127468	0.0453507		479.37	-0.0146513	-0.0191275	0.0081439	0.019353	-0.0155044	-0.0175933	-0.0284053	-0.100298	-0.0360522	-0.032144	-0.0437043	0.0469386	0.0305374	-0.0106233	-0.0728102	0.0013791	0.0186792	0.0336677	0.00143324	0.119384	0.0880803
	479.892	-0.0306457	-0.0383551	-0.0353631	-0.070504	-0.070504	-0.0873385	-0.028086	-0.100084	0.053238	0.067635	0.0271072	0.0368032	0.0667455	0.0341838	0.0340579	0.0357127	0.0245047	0.0162985	-0.00160431	0.0439502	0.0501468	0.034559	0.0615281	0.00539069	0.0518826		480.372	-0.0218295	-0.0221709	0.00232897	0.0179879	-0.025232	-0.0202101	-0.0271336	-0.0781812	-0.0544831	-0.0285157	-0.0357749	0.0469614	0.0314664	-0.00070579	-0.0874372	-0.0117802	0.0126888	0.028351	0.00810225	0.115558	0.0852315
	480.896	-0.0276841	-0.0318879	-0.0517603	-0.057619	-0.057619	-0.13746	-0.0318043	-0.10531	0.0431497	0.0609894	0.0252301	0.0335403	0.0580137	0.0284371	0.0186375	0.0242864	0.0178533	0.00453872	-0.00207577	0.0451844	0.0578053	0.0572604	0.0676539	0.00171128	0.0556242		481.374	-0.0181241	-0.0197893	0.00529214	0.0167267	-0.00882794	-0.000778422	-0.0237937	-0.0819956	-0.0603747	-0.0302348	-0.0382967	0.0466617	0.0292457	-0.00614763	-0.0695262	-0.00310387	0.020162	0.032415	0.00595954	0.118708	0.0898742
	481.896	-0.0316487	-0.0457013	-0.0596939	-0.0767544	-0.0767544	-0.109321	-0.0274532	-0.104399	0.0508708	0.0608713	0.0261793	0.0349524	0.0642862	0.0307936	0.0286706	0.0236882	0.024627	0.00817951	0.00131771	0.036223	0.0478626	0.0351678	0.0738735	0.000688595	0.0554591		482.376	-0.0158021	-0.0195205	0.00452694	0.0175619	-0.0145184	0.0018355	-0.0300728	-0.109073	-0.0650753	-0.0400414	-0.0444808	0.0413764	0.029378	-0.00685453	-0.0848723	-0.0104944	0.0144899	0.0306271	0.00336972	0.122343	0.0899472
	482.892	-0.0350508	-0.0372405	-0.0489969	-0.0488995	-0.0488995	-0.112599	-0.0142815	-0.0991944	0.0419626	0.0568786	0.0225342	0.0301546	0.0482779	0.0138871	0.0188879	0.0165552	0.005539	-0.00625016	-0.00521931	0.036755	0.0436736	0.0314868	0.0614991	-0.00124086	0.0477595		483.372	-0.017689	-0.0207899	0.00179421	0.0177395	-0.0262173	-0.0154869	-0.026365	-0.0889903	-0.0601354	-0.031859	-0.056445	0.0424057	0.0296108	-0.00614804	-0.0707194	-0.00495859	0.0234075	0.0348435	-0.00848948	0.123573	0.0901093
	483.894	-0.0252053	-0.0335723	-0.0550515	-0.0861155	-0.0861155	-0.0966154	-0.0326339	-0.1042	0.0438374	0.0575471	0.0234209	0.029659	0.0447649	0.0170257	0.0239165	0.024962	0.00741488	0.000870284	0.0034383	0.0305971	0.0439069	0.0159808	0.0508772	-0.00440393	0.0506152		484.374	-0.0186262	-0.0198932	0.00159822	0.018392	-0.022775	-0.00979709	-0.0263533	-0.0992369	-0.0539023	-0.0367536	-0.0515559	0.042992	0.0291243	-0.00956762	-0.0683963	-0.00394641	0.0243193	0.0350783	-0.00516952	0.117825	0.0830068
	484.896	-0.030214	-0.0401049	-0.056665	-0.0800258	-0.0800258	-0.0834479	-0.0298775	-0.102008	0.0477786	0.0676229	0.0252713	0.0322078	0.0540569	0.0301549	0.0218875	0.0286112	0.0180117	0.0147646	-0.000282336	0.0360496	0.0440871	0.0448423	0.0691249	0.00138351	0.052654		485.376	-0.0180138	-0.0206634	0.00355457	0.0219674	-0.0184519	-0.0106853	-0.0334407	-0.0926899	-0.0751459	-0.0315384	-0.0448001	0.0431714	0.0281196	-0.0104195	-0.0682398	-0.00745532	0.0205758	0.0326628	0.00658335	0.113416	0.0824063
	485.898	-0.0342756	-0.040738	-0.0675883	-0.0984352	-0.0984352	-0.10025	-0.0374942	-0.102421	0.0422577	0.0644853	0.0266339	0.030178	0.0595205	0.0239836	0.0233507	0.0247606	0.0201535	0.0202509	-0.0027228	0.0549913	0.0465092	0.030743	0.0756735	-0.00168995	0.0580692		486.378	-0.0160882	-0.0201282	0.00528492	0.0288475	-0.0203971	-0.00679715	-0.034171	-0.102733	-0.0801629	-0.0390999	-0.0483184	0.0387784	0.0264896	-0.016893	-0.0849337	-0.0140273	0.0177253	0.0306057	-0.00571618	0.104465	0.0820994
	486.894	-0.0390167	-0.0373388	-0.0472344	-0.0696368	-0.0696368	-0.105112	-0.0329709	-0.0926178	0.046066	0.0595335	0.025334	0.0361019	0.0603543	0.0295544	0.0298731	0.0302998	0.0227579	0.0154586	0.00314686	0.0606464	0.0432423	0.0466643	0.067678	0.0036151	0.0532019		487.374	-0.0171311	-0.0198197	0.00241991	0.0332995	-0.0237393	-0.00557381	-0.0345415	-0.102055	-0.0767769	-0.0344117	-0.050016	0.04135	0.0254197	-0.0140778	-0.0777902	-0.00909817	0.0234394	0.0339716	0.00653103	0.0962937	0.0830479
	487.896	-0.0363535	-0.0387707	-0.0592732	-0.081004	-0.081004	-0.124683	-0.0288232	-0.0925954	0.0387799	0.0615586	0.0225109	0.0291908	0.0463674	0.0166112	0.0252399	0.0155068	0.0138594	0.00205983	0.0030516	0.030556	0.0440481	0.0393155	0.066991	-0.0037765	0.0535777		488.376	-0.0146491	-0.0188593	0.00492353	0.0381281	-0.0234395	-0.00658987	-0.0327794	-0.104309	-0.0520582	-0.0391752	-0.0538076	0.0406704	0.0241255	-0.0136318	-0.0848973	-0.0117761	0.0208561	0.0325946	-0.000297937	0.0910826	0.0783542
	488.898	-0.0423807	-0.0356196	-0.0367666	-0.0769425	-0.0769425	-0.0860238	-0.0260236	-0.0838482	0.0330072	0.0445709	0.019535	0.0265146	0.0399453	0.00301349	0.0113058	0.00492121	0.00744152	-0.0192655	-0.00468266	0.0379133	0.0483071	0.0607645	0.0594429	-0.00399186	0.0468852		489.379	-0.0134985	-0.0180112	0.00566757	0.0405321	-0.0147587	-0.00568161	-0.0265761	-0.0945869	-0.088535	-0.0324051	-0.0443584	0.0437476	0.0258565	-0.00856228	-0.0869293	-0.0134744	0.0189633	0.0317102	-0.00578496	0.0851459	0.0781607
	489.894	-0.0414635	-0.0447486	-0.0333324	-0.0849796	-0.0849796	-0.101836	-0.0402304	-0.0824469	0.034044	0.0540473	0.0209903	0.0266208	0.048877	0.0156206	0.0214363	0.0187643	0.027283	0.00976434	-0.00512554	0.0424064	0.0421325	0.0471305	0.0802466	-0.00129471	0.0521353		490.375	-0.0136024	-0.0208809	0.00200648	0.0406125	-0.0267473	-0.00961081	-0.0304052	-0.118204	-0.0841749	-0.0431681	-0.0566358	0.0421332	0.0214703	-0.0146747	-0.0781281	-0.0128134	0.0230215	0.0346807	0.000488886	0.0858958	0.0768297
	490.896	-0.0440613	-0.0467005	-0.0427433	-0.0459565	-0.0459565	-0.10828	-0.031887	-0.0840139	0.0283281	0.0444653	0.0159844	0.0231304	0.0379391	0.0163504	0.0167158	0.00848493	0.00896715	-0.0239504	-0.00400932	0.0529437	0.0428844	0.016251	0.0451853	-0.00521431	0.044001		491.376	-0.0134288	-0.0212226	0.00245491	0.0420024	-0.0198578	-0.0115498	-0.0295605	-0.114845	-0.0719163	-0.0459695	-0.0624345	0.0410524	0.0218309	-0.0136089	-0.0816608	-0.0156457	0.0235908	0.031685	-0.00962472	0.0863534	0.0756344
	491.898	-0.0377381	-0.0324722	-0.056797	-0.11022															-0.00213673	0.0323509	0.0384236	0.0604094	0.0517069	-0.00627487	0.0573902		492.378	-0.0166352	-0.0224674	3.99989e-05	0.0412682	-0.0241181	-0.0154649	-0.027049	-0.101362	-0.0721123	-0.0341411	-0.0513324	0.045841	0.022922	-0.00696028	-0.0863193	-0.0190668	0.0197871	0.0301162	-0.00575321	0.0854064	0.0730159
																												493.376	-0.0119357	-0.0206547	-0.000912179	0.0418966	-0.0179137	-0.0102732	-0.0252241	-0.103761	0.68543	-0.03371	-0.0527462	0.0406574	0.0242829	-0.0034819	-0.0702875	-0.0169166	0.0197888	0.032064	-0.00928214	0.0904303	0.0770276
[truncated: 41 more columns]

## Sheet: Fig 2b
	NIR-GECO1																												NIR-GECO2
	Time (s)	Cell 1	Cell 2	Cell 3	Cell 4	Cell 5	Cell 6	Cell 7	Cell 8	Cell 9	Cell 10	Cell 11	Cell 12	Cell 13	Cell 14	Cell 15	Cell 16	Cell 17	Cell 18	Cell 19	Cell 20	Cell 21	Cell 22	Cell 23	Cell 24	-ΔF/F0 (mean)	-ΔF/F0 (SD)		Time (s)	Cell 1	Cell 2	Cell 3	Cell 4	Cell 5	Cell 6	Cell 7	Cell 8	Cell 9	Cell 10	Cell 11	Cell 12	Cell 13	Cell 14	Cell 15	Cell 16	Cell 17	Cell 18	Cell 19	Cell 20
	0	0.00409599	0.00619945	0.0132563	0.00117494	-0.0105263	-0.040841	0.00420904	0.0321251	0.00881342	0.0117937	0.00806569	0.00931729	0.0137486	0.0140329	0.0103112	0.0159167	0.0277752	0.0210838	0.0108	-0.00073438	0.00457782	0.00309313	-0.00597438	-0.00223412	0.00667	0.0140058		0	0.00820162	0.00733982	0.00587582	0.00930374	0.012004	0.0136346	0.0257165	0.00120815	0.00738	0.00456052	-0.00193142	0.00701119	0.0053471	0.0086999	0.00736612	0.00996422	0.00566706	0.0107198	0.0077845	0.0187461
	1.0022	0.0115704	0.00699889	0.00265369	0.00156112	0.00156708	0.0170009	0.0119407	0.00907286	0.010283	0.00805375	0.00676573	0.00834887	0.0121181	0.0152063	0.00781193	0.00977148	0.00649427	0.0221684	0.00505185	-0.00671822	0.00865937	0.0103383	0.011004	0.0122772	0.00875	0.0057098		0.997034	0.00658	0.00658	0.00658	0.00658	0.00658	0.00658	0.00658	0.00658	0.0209928	0.00658	0.00658	0.00658	0.00658	0.00658	0.00658	0.00658	0.00658	0.00658	0.00658	0.00658
	2.00398	-0.00132636	0.00114166	-0.00157001	0.0116039	0.0232992	0.0381801	-0.00180972	-0.0268579	-0.00475646	-0.00550743	-0.000491422	-0.00332616	-0.0115267	-0.0148992	-0.00378317	-0.0113482	-0.0199294	-0.0289122	-0.0015118	0.0217926	0.00110282	0.000908559	0.00931038	0.0042969	-0.00108	0.0150609		1.99781	0.00441986	0.000147061	0.00208071	0.00399846	-0.00115406	0.00184432	0.00193001	0.018887	0.00996913	0.00905139	0.00981996	0.00873617	0.00802596	0.0103417	0.00415504	2.00269e-05	0.00226827	0.00365906	0.0103482	-0.00475955
	3.00696	-0.00445478	-0.00697455	0.0151962	0.0312665	0.0488885	0.0366776	-0.0108313	-0.0566312	-0.0172001	-0.00808488	0.00642443	0.000872319	0.00445803	-0.00455407	-0.000374692	0.022896	0.0177963	0.00960313	-0.000143718	-0.00419125	0.000460763	0.0104995	0.0106237	0.000737654	0.00429	0.0203381		3.00004	0.00250773	-0.0019983	-0.00152004	-0.000329281	-0.0134539	-0.00835597	-0.0114652	0.00794104	0.00593812	0.00902114	0.00691538	0.00705894	0.00456986	0.00729139	0.00695402	0.00259296	-2.72983e-05	0.00510586	0.0124107	-0.014
	4.00198	0.00359691	-0.00340249	0.00925323	0.0256052	0.0143811	0.00749434	-0.0034886	-0.0689662	0.0274609	0.0231213	0.00765205	0.00992059	0.0205434	0.0201396	0.012242	0.0322357	0.0339658	0.0533046	0.0106452	0.00942033	-0.00747712	-0.00645446	0.00595297	0.00237364	0.00998	0.0220719		3.9959	-1.61292e-05	-0.00569554	-0.00180484	-0.00121478	-0.0199643	-0.0123521	-0.015392	0.00419432	0.0323539	0.0081552	0.00639188	0.0109987	0.00848513	0.00918979	0.0121834	0.00535874	0.00105904	0.00819195	0.018667	-0.0250685
	5.00418	-0.00972042	-0.00256748	0.0149837	0.0549759	0.0222176	-0.000155025	-0.0312251	-0.114838	-0.01767	-0.00687612	0.00362341	-0.00155994	-0.000501393	-0.000756124	-0.000159813	0.00955817	0.015773	-0.0156527	0.0010194	-0.0157824	-0.0313065	0.00287096	0.00670504	-0.0415961	-0.00661	0.0301666		4.99778	0.00439849	-0.00328826	-0.00223655	0.00160816	-0.00848384	-0.00407242	-0.0178162	0.0231299	0.0277817	0.0169127	0.0155825	0.0139518	0.00997431	0.0163792	0.0162631	0.00613105	-0.00135389	0.00478412	0.00643711	-0.04325
	6.00605	-0.0174781	-0.00129925	0.014276	0.025063	0.0466319	0.0231328	-0.0434156	-0.136921	-0.0112977	-0.010542	0.00425665	-0.00716165	-0.015365	-0.0270222	-0.00555883	-0.0130954	-0.0226482	-0.0313159	0.00713254	-0.0151177	-0.00471844	0.00673721	0.002242	0.0153253	-0.00909	0.0336578		6.00105	0.000996637	-0.00854085	-0.00506042	0.000300938	-0.0243809	-0.0132334	-0.0299335	0.0197754	0.0282191	0.012885	0.0146276	0.0163625	0.0116123	0.0150266	0.0161193	0.00193142	-0.00489289	0.00102751	0.00740428	-0.0530398
	7.00815	-0.0177698	0.000161555	0.0199554	0.00209459	0.0143891	0.0304243	-0.0344288	-0.165395	0.0320693	0.0236176	0.0140073	0.0150151	0.0399598	0.025315	0.0329557	0.0643782	0.0596859	0.0706603	-0.0162141	-0.0159579	-0.0304718	0.00387298	-0.0302744	-0.0221304	0.00483	0.0469647		7.00179	-0.00171936	-0.00617246	-0.00670952	-0.00118047	-0.0264754	-0.0129014	-0.0220439	0.0139954	0.0356021	0.0141236	0.0124819	0.0163499	0.0123166	0.0165671	0.0205286	0.00628223	-0.00200136	0.00344587	0.0104788	-0.0627469
	8.00993	-0.0358492	-0.00662086	-0.00345467	0.0118686	0.0279528	0.0195425	-0.0516685	-0.184118	-0.0077284	-0.0188435	-0.00360349	-0.00677696	-0.0137615	-0.0312743	-0.0178888	0.00397011	-0.0091465	-0.0194513	0.00875241	-0.000165752	0.00581585	0.0235744	0.0108467	-0.0113313	-0.01289	0.0409548		7.99778	0.000140206	-0.00799865	-0.00797685	-0.00152252	-0.0269617	-0.0163959	-0.0298485	0.0252222	0.025321	0.0166841	0.020039	0.018022	0.0135295	0.0183326	0.0201865	0.0061701	-0.000961015	0.000211708	0.00722923	-0.0667933
	9.00596	-0.0566019	-0.00481856	0.00100152	0.0288276	-0.00683925	0.00988575	-0.0439364	-0.219959	0.0259364	0.0334506	0.0094803	0.010405	0.0281788	0.0163012	0.0299573	0.0703476	0.0336964	0.048299	0.00769572	-0.000707893	-0.00713712	0.0242647	0.0504407	0.0263115	0.00477	0.0552739		8.99998	-0.000184291	-0.0088976	-0.00975999	-0.00253081	-0.0316572	-0.0199064	-0.022597	0.0184436	0.0392038	0.0107322	0.0155901	0.0182623	0.0128167	0.0179211	0.018521	0.00410774	-0.00571103	-0.00560097	0.00866805	-0.0744805
	10.0082	-0.055783	-0.00105472	0.0320345	0.0223982	0.00753722	-0.00508061	-0.0285827	-0.230663	0.00871733	0.00586308	0.00965393	0.00270411	0.00728476	0.00344419	0.0144074	0.0195382	0.0312465	0.0212088	0.00666926	0.00299896	0.00890484	0.0144524	-0.000441848	0.0178225	-0.00353	0.0516668		10.002	0.000871522	-0.0105652	-0.0103579	-0.00292719	-0.0305876	-0.0250559	-0.0200018	0.0246926	0.0368592	0.024101	0.0229359	0.0244377	0.0157946	0.0222655	0.0262594	0.00814342	-0.00400713	-0.00135911	0.00363165	-0.0808615
	10.8365	-0.0244099	0.0417255	0.0994248	0.102792	0.107364	0.100084	-0.0187335	-0.17301	0.0668295	0.0878493	0.0377712	0.0360337	0.0607258	0.0692014	0.0660443	0.100786	0.0687717	0.0537336	-0.0103639	0.0208463	0.00654195	0.0258013	0.0504089	0.0634603	0.04332	0.0600425		11.0038	0.00305573	-0.0109204	-0.0102765	-0.00291428	-0.0354123	-0.024014	-0.0150762	0.0241676	0.0516933	0.0134025	0.0278812	0.0264797	0.0167975	0.0258845	0.0303229	0.0189144	0.00106121	0.00024108	0.0103888	-0.0881681
	11.8566	-0.0576609	0.0171451	0.0114636	0.0146558	-0.00656111	0.0142798	-0.0401458	-0.23333	0.0237593	0.0270232	0.0156767	0.013532	0.0177801	0.0140277	0.0284617	0.0451379	0.0277096	0.0506999	0.0293395	0.0291757	-0.00242943	0.0286837	0.0362431	0.0136526	0.00493	0.056007		12.4379	0.00438351	-0.00755354	-0.00517161	0.00340664	-0.0188489	-0.0131468	8.82241e-05	0.0527142	0.0280745	0.0317412	0.0365839	0.0325914	0.0227598	0.0311518	0.0363668	0.0257092	0.0110357	0.00217059	0.0136876	-0.0717624
	12.8585	-0.0198602	0.0438475	0.039795	0.0163686	0.122469	0.00737231	-0.00417831	-0.207154	0.0384084	0.0318535	0.0239559	0.0204263	0.0332564	0.0225874	0.0348919	0.0892338	0.0456856	0.0490208	0.0669993	0.0353778	0.021907	0.0677732	0.0526312	0.0592512	0.02883	0.0582595		13.458	0.00530386	-0.00773632	0.00193493	0.00410986	-0.0185054	-0.0160554	0.00984716	0.0276128	0.0278251	0.0185723	0.0249386	0.041434	0.0255739	0.0347113	0.0269893	0.0295245	0.00654666	0.00501215	0.0295483	-0.020158
	13.8604	0.00810932	0.068921	0.000604227	0.0741084	0.0887723	0.0337632	0.026503	-0.195153	0.0245689	0.0281519	0.0247636	0.0243251	0.021378	0.0215367	0.0382883	0.0886074	0.0433569	0.0438786	0.10216	0.0187028	0.00706799	0.097597	0.054964	0.0597444	0.03353	0.0570012		14.4608	0.014595	0.0113735	0.0272175	0.0188889	0.00794986	0.00404088	0.0600566	0.0291736	0.054248	0.0277369	0.0258252	0.0659327	0.0485893	0.0475807	0.0446646	0.0501097	0.0332091	0.0208984	0.0645251	0.0793701
	14.8646	0.0293336	0.099607	0.033662	0.0405177	0.101244	0.0367446	0.0704079	-0.111032	0.0312408	0.0227067	0.0269692	0.0300756	-8.80844e-05	0.00603505	0.036064	0.101099	0.0544742	0.0141043	0.157129	0.0968018	0.0472204	0.150907	0.0625385	0.158957	0.05403	0.0584101		15.4621	0.0260376	0.0354328	0.0590286	0.0416039	0.0424126	0.0334968	0.108157	0.0422963	0.0549842	0.0390849	0.0405742	0.0989139	0.0806562	0.0742095	0.0499018	0.0831168	0.0695315	0.0476018	0.112097	0.193394
	15.8585	0.0510976	0.139176	0.0623495	0.0427104	0.14921	0.0287308	0.118135	-0.0827528	0.0472889	0.0510783	0.0390974	0.0491765	0.0207168	0.0170824	0.061861	0.165059	0.0849327	0.0131872	0.198666	0.111136	0.0374932	0.186247	0.0766558	0.164305	0.07636	0.0660706		16.4579	0.0392587	0.0666946	0.0960549	0.0702963	0.0790415	0.076096	0.172853	0.0393399	0.0668864	0.0510607	0.0489503	0.132613	0.111948	0.0936137	0.0658169	0.119579	0.107183	0.088029	0.192718	0.31088
	16.8604	0.0991321	0.162014	0.0474438	0.0702203	0.132013	0.031456	0.142795	-0.00764584	0.0895513	0.0794108	0.0525246	0.0777822	0.0542158	0.0604519	0.0910703	0.233949	0.144325	0.0868304	0.244579	0.116477	0.0559756	0.218117	0.0971056	0.212685	0.10802	0.066583		17.4603	0.0586635	0.102035	0.134033	0.101957	0.129461	0.118675	0.231131	0.0507895	0.0899762	0.062346	0.0580502	0.169388	0.14547	0.113328	0.0762463	0.14593	0.145332	0.135708	0.253416	0.411824
	17.8638	0.128621	0.209074	0.0369567	0.0880605	0.13409	0.0750816	0.202214	0.0513055	0.0451801	0.036867	0.0435943	0.0667228	-0.0209301	-0.0150069	0.0487112	0.20899	0.102383	0.0026801	0.283308	0.169174	0.0661996	0.25302	0.0683085	0.223875	0.10452	0.0868171		18.462	0.0753283	0.132657	0.168721	0.130283	0.162847	0.150047	0.284556	0.0678498	0.0900443	0.0795837	0.0804002	0.204226	0.180359	0.13173	0.0901911	0.178802	0.189584	0.193491	0.307051	0.498282
	18.8587	0.155438	0.238532	0.0471683	0.0688668	0.162841	0.0474764	0.256464	0.120532	0.0708612	0.0528132	0.0546714	0.0894865	0.00384414	0.0197753	0.0835998	0.273149	0.130839	0.0153603	0.329636	0.206231	0.076611	0.308461	0.121627	0.271634	0.13358	0.0995221		19.4579	0.0877573	0.164675	0.203502	0.159606	0.20028	0.190447	0.327061	0.0705329	0.102712	0.0850865	0.079256	0.233956	0.21408	0.143831	0.104626	0.217988	0.235924	0.262058	0.359701	0.565095
	19.8603	0.189466	0.275802	0.0427086	0.0684221	0.190736	0.0350663	0.302015	0.205447	0.082342	0.0881974	0.0728032	0.112678	0.0241692	0.0407208	0.10368	0.353302	0.187428	0.0542752	0.366352	0.196288	0.0715877	0.330171	0.0956229	0.290479	0.15749	0.110939		20.4598	0.102023	0.191824	0.231628	0.186757	0.232269	0.219759	0.364768	0.078597	0.101553	0.0903563	0.0903507	0.265303	0.245362	0.161402	0.118019	0.248352	0.279925	0.328612	0.410718	0.611812
	20.8625	0.234922	0.309875	0.0222313	0.0760263	0.145025	0.0342654	0.339685	0.252736	0.0785979	0.0782273	0.073712	0.121763	0.00697731	0.0107688	0.100527	0.371603	0.176693	0.0325715	0.415828	0.233602	0.114039	0.385591	0.169972	0.36268	0.17283	0.132675		21.4617	0.114772	0.215743	0.257285	0.213983	0.257205	0.248835	0.386588	0.0700663	0.111287	0.0907737	0.0976412	0.292462	0.2703	0.171601	0.127385	0.278582	0.322258	0.395394	0.436322	0.640171
	21.8644	0.26417	0.337839	0.0537816	0.0540667	0.234121	0.0648473	0.376398	0.29541	0.0954048	0.0940807	0.0840642	0.13754	0.0113664	0.0127881	0.104344	0.406078	0.194853	0.0425208	0.438772	0.251027	0.124219	0.410221	0.177373	0.377995	0.19347	0.140301		22.4641	0.12623	0.240074	0.282233	0.234845	0.294674	0.276371	0.403589	0.0768052	0.12638	0.0998725	0.105	0.32792	0.303913	0.186424	0.146404	0.31266	0.366452	0.459393	0.469755	0.6562
	22.8603	0.314356	0.381072	0.0505623	0.0957708	0.26394	0.0784772	0.418468	0.346728	0.095111	0.0835285	0.0886516	0.146488	-0.00232625	0.012113	0.106167	0.433175	0.213514	0.0184288	0.46961	0.271529	0.121668	0.431879	0.212438	0.390811	0.21009	0.154835		23.4597	0.135647	0.262085	0.303113	0.25569	0.318867	0.302212	0.413264	0.0854461	0.126008	0.106553	0.116598	0.365196	0.336147	0.20348	0.140463	0.332142	0.397586	0.505615	0.479959	0.667254
	23.8625	0.338537	0.421041	0.0473321	0.0692117	0.239338	0.059205	0.448796	0.378665	0.126852	0.13226	0.102499	0.17545	0.0317823	0.0564963	0.144295	0.500712	0.284994	0.0574114	0.492602	0.294208	0.139274	0.469061	0.220724	0.404936	0.23482	0.161189		24.462	0.144265	0.279501	0.321732	0.27323	0.332264	0.320043	0.420398	0.0769722	0.140595	0.10588	0.121256	0.409291	0.375328	0.218029	0.163629	0.36607	0.4395	0.553983	0.490554	0.671844
	24.8643	0.368206	0.461621	0.0573379	0.0554318	0.291966	0.0929088	0.466092	0.409114	0.120755	0.112634	0.108865	0.182508	0.0170383	0.0239627	0.136566	0.501982	0.273484	0.0394895	0.505021	0.29023	0.126916	0.482928	0.232364	0.42394	0.24089	0.172382		25.464	0.153815	0.296566	0.338045	0.287786	0.355452	0.339979	0.423622	0.091637	0.125821	0.11209	0.130284	0.456185	0.415887	0.238044	0.165354	0.387403	0.463299	0.584473	0.500214	0.675403
	25.8665	0.406052	0.4713	0.0676001	0.0787582	0.296211	0.098964	0.480828	0.422236	0.11065	0.11071	0.107252	0.19048	0.00599443	0.0284173	0.123633	0.49871	0.285167	0.0283979	0.522634	0.294341	0.138867	0.512248	0.230876	0.432314	0.24761	0.178672		26.4657	0.159388	0.312587	0.350361	0.302669	0.372901	0.356879	0.427803	0.0836533	0.132521	0.1118	0.129398	0.502676	0.453649	0.252446	0.180961	0.410082	0.487073	0.611387	0.491905	0.67848
	26.8685	0.425703	0.501887	0.0585736	0.0592558	0.34176	0.102778	0.494785	0.426836	0.129687	0.129152	0.119236	0.207082	0.0231334	0.0266591	0.145799	0.536781	0.309314	0.0440965	0.531757	0.33798	0.132194	0.532451	0.262425	0.472274	0.26465	0.186758		27.4677	0.163639	0.321179	0.359066	0.311565	0.381374	0.365255	0.433441	0.0875859	0.137925	0.117053	0.134678	0.545866	0.491223	0.275397	0.180364	0.424322	0.506435	0.624859	0.496086	0.679658
	27.8703	0.450638	0.508148	0.0459513	0.0677742	0.343809	0.0534506	0.500937	0.423269	0.127513	0.120208	0.125245	0.213515	0.00772915	0.0261826	0.138904	0.53707	0.320058	0.0151409	0.533853	0.309833	0.147487	0.549679	0.261583	0.446344	0.26143	0.192753		28.4639	0.168511	0.332873	0.368226	0.320116	0.393438	0.378545	0.433563	0.0911012	0.143877	0.113344	0.14146	0.588593	0.530944	0.295209	0.191741	0.443374	0.526795	0.638453	0.513001	0.679204
	28.8667	0.465788	0.531495	0.0597074	0.0790324	0.314329	0.10148	0.51509	0.441323	0.121724	0.12056	0.126446	0.222491	0.0144499	0.0142996	0.13358	0.525637	0.318366	0.0100383	0.543547	0.290538	0.126508	0.553476	0.243488	0.443645	0.26321	0.193917		29.4672	0.172926	0.339814	0.374067	0.32705	0.399599	0.384206	0.43458	0.0956828	0.149883	0.12034	0.137587	0.624326	0.565215	0.314056	0.196449	0.451222	0.536483	0.643442	0.492813	0.677108
	29.8687	0.474092	0.535657	0.0475225	0.0518592	0.349119	0.0655794	0.513636	0.449354	0.115688	0.119219	0.136237	0.22684	-0.00855151	0.0145657	0.13875	0.507232	0.332984	-0.0172357	0.55561	0.339971	0.142191	0.564324	0.298984	0.462532	0.26734	0.202717		30.4677	0.175191	0.345484	0.377655	0.328993	0.410058	0.394562	0.435413	0.0955233	0.156957	0.119857	0.142463	0.653911	0.595607	0.332971	0.205863	0.464498	0.547473	0.649533	0.507524	0.675945
	30.8703	0.501939	0.553632	0.0540991	0.0742634	0.352128	0.0911706	0.537398	0.442729	0.139859	0.140886	0.145094	0.247591	0.015795	0.0488532	0.157777	0.563525	0.358045	0.0411559	0.563678	0.306146	0.135956	0.584504	0.292211	0.460607	0.28371	0.199792		31.4646	0.179193	0.353038	0.383054	0.3334	0.417199	0.406332	0.428524	0.115829	0.136399	0.123816	0.150045	0.678665	0.623835	0.358595	0.205967	0.470189	0.552093	0.649138	0.501198	0.673784
	31.8723	0.524099	0.568075	0.0523017	0.068025	0.33723	0.106563	0.524185	0.439783	0.147091	0.147783	0.148144	0.252098	0.0263546	0.0393633	0.157045	0.56654	0.376511	0.0547559	0.563267	0.299348	0.147986	0.579996	0.308526	0.47021	0.28772	0.199379		32.4657	0.178072	0.354846	0.380603	0.333071	0.416494	0.400185	0.428453	0.0908532	0.136166	0.115272	0.136468	0.694003	0.642547	0.371273	0.202422	0.474825	0.554974	0.649353	0.494478	0.674311
	32.8701	0.516224	0.559355	0.0223305	0.0712505	0.364501	0.0743075	0.505489	0.390978	0.149968	0.148575	0.156909	0.266487	0.0186066	0.0516579	0.153301	0.564743	0.392389	0.0604426	0.557641	0.318923	0.145475	0.584624	0.30439	0.475353	0.28558	0.199115		33.4678	0.176825	0.35597	0.379858	0.330885	0.423566	0.407838	0.422531	0.0955674	0.147015	0.11943	0.137087	0.708758	0.660314	0.384941	0.210634	0.481278	0.558632	0.652297	0.507194	0.670859
	33.8703	0.529335	0.564031	0.0416043	0.0761278	0.385712	0.0768346	0.524665	0.410256	0.137488	0.142979	0.15766	0.2613	0.00161905	0.0283835	0.149226	0.558549	0.39651	0.0178871	0.555002	0.30916	0.147904	0.592424	0.311985	0.470077	0.28528	0.205438		34.4655	0.172528	0.354687	0.374271	0.326044	0.424626	0.41031	0.430469	0.0982955	0.121949	0.115995	0.135182	0.719145	0.675069	0.396256	0.211554	0.484936	0.56512	0.653957	0.491766	0.665904
	34.8723	0.53062	0.569976	0.0453421	0.0572487	0.332992	0.0771555	0.511386	0.416649	0.137204	0.14572	0.161429	0.270369	0.00799217	0.0251909	0.155015	0.566843	0.399171	0.0405854	0.555209	0.31278	0.140563	0.590467	0.321232	0.465501	0.28486	0.203966		35.4658	0.168062	0.35242	0.367901	0.321403	0.422144	0.408563	0.418021	0.0835075	0.151972	0.10772	0.12767	0.724664	0.683261	0.404338	0.200625	0.481611	0.560794	0.648289	0.496793	0.667273
	35.8687	0.542336	0.572526	0.0809258	0.0783152	0.341471	0.111869	0.504493	0.422934	0.1272	0.124982	0.161287	0.264821	-0.000186471	-0.000694011	0.128811	0.528256	0.377435	-0.0232943	0.542929	0.308902	0.139783	0.582431	0.284656	0.451812	0.27725	0.203554		36.4677	0.168247	0.35131	0.36324	0.317259	0.431957	0.415817	0.413002	0.104378	0.139354	0.113526	0.133778	0.732155	0.69434	0.417092	0.205748	0.485565	0.564985	0.649967	0.496197	0.660152
	36.8703	0.54633	0.570322	0.0715659	0.0871692	0.377793	0.0811586	0.516534	0.41775	0.124013	0.118414	0.163322	0.268906	-0.00913748	-0.000716701	0.120459	0.514859	0.38289	-0.0069141	0.554054	0.327155	0.173184	0.599959	0.330866	0.489905	0.28416	0.208234		37.4697	0.165275	0.348264	0.356314	0.312074	0.426253	0.412947	0.411354	0.0881269	0.12517	0.107612	0.12232	0.73512	0.69962	0.415399	0.214198	0.490242	0.569606	0.651904	0.48757	0.659136
	37.8725	0.540012	0.579878	0.0708971	0.070638	0.374328	0.0975438	0.508934	0.413545	0.138372	0.133705	0.170495	0.274265	0.00954637	0.00908145	0.140739	0.536447	0.394381	0.0134507	0.535397	0.297217	0.162505	0.596991	0.303377	0.453376	0.28438	0.201818		38.4658	0.159517	0.344993	0.348858	0.304403	0.430426	0.415166	0.403715	0.0811408	0.147964	0.10618	0.110378	0.736407	0.702382	0.414057	0.207705	0.485692	0.56657	0.647298	0.494008	0.655647
	38.8744	0.54959	0.569069	0.035863	0.0378748	0.36053	0.0816146	0.509989	0.384513	0.147378	0.14423	0.176085	0.280508	0.0228017	0.0355963	0.151489	0.553985	0.418822	0.0297341	0.526155	0.312568	0.175557	0.596472	0.289785	0.468751	0.28579	0.201942		39.4678	0.156915	0.340109	0.340913	0.297217	0.431077	0.416388	0.40336	0.112327	0.141613	0.125357	0.1271	0.741979	0.709067	0.4194	0.206926	0.483865	0.565438	0.644458	0.480204	0.652584
	39.8703	0.557368	0.571035	0.05134	0.0548168	0.407877	0.0908299	0.519679	0.401374	0.152529	0.15049	0.178606	0.284877	0.0136349	0.0253333	0.147357	0.525042	0.395611	0.0396776	0.50871	0.267362	0.148003	0.598891	0.275401	0.439116	0.28354	0.199287		40.4714	0.151342	0.331036	0.329518	0.289386	0.421535	0.412379	0.40192	0.102876	0.147351	0.113966	0.12144	0.74175	0.710244	0.415331	0.202186	0.485045	0.564152	0.644002	0.485099	0.649581
	40.8724	0.554427	0.58122	0.0705801	0.0808383	0.455252	0.0946578	0.516466	0.425047	0.123878	0.120224	0.177753	0.277742	-0.00187657	-0.000805436	0.127632	0.510601	0.383646	-0.00723066	0.506829	0.26853	0.149074	0.584328	0.272634	0.461753	0.28055	0.205819		41.4719	0.14697	0.323712	0.318723	0.280344	0.426169	0.413046	0.396746	0.107387	0.158452	0.114798	0.121204	0.742658	0.712894	0.412077	0.196186	0.474631	0.562043	0.637703	0.483575	0.645241
	41.8685	0.54318	0.56756	0.0368408	0.0540546	0.34292	0.0510025	0.488256	0.385803	0.145808	0.131716	0.180508	0.28225	0.0126906	0.0193886	0.123751	0.525137	0.388613	0.00447021	0.4842	0.237841	0.126031	0.583884	0.232463	0.439711	0.26617	0.199705		42.4737	0.140611	0.314088	0.30564	0.271314	0.42027	0.404156	0.39055	0.109563	0.149674	0.112726	0.120679	0.741999	0.71348	0.411497	0.189641	0.469954	0.561879	0.63514	0.489059	0.64017
	42.8707	0.543469	0.559923	0.0518861	0.0711374	0.365414	0.0673958	0.487649	0.391582	0.135572	0.137777	0.18605	0.27559	0.0226266	0.0067642	0.129504	0.526138	0.403859	0.00642362	0.471899	0.255046	0.131084	0.576332	0.239526	0.42919	0.26966	0.196105		43.4697	0.135781	0.306636	0.295166	0.264188	0.425474	0.411562	0.384456	0.0924194	0.160679	0.112577	0.108695	0.741153	0.711262	0.4037	0.193262	0.470086	0.561156	0.63269	0.472959	0.637495
	43.8725	0.543563	0.56437	0.0640827	0.0458199	0.371941	0.0706943	0.491129	0.385752	0.114133	0.106682	0.179938	0.265302	-0.00763768	-0.00402149	0.108861	0.499256	0.357019	-0.0228283	0.462764	0.218499	0.136942	0.58475	0.215112	0.435558	0.25782	0.201421		44.4719	0.131214	0.294746	0.281123	0.254235	0.419163	0.403755	0.380347	0.117185	0.160485	0.120618	0.119172	0.741764	0.7122	0.401235	0.180928	0.460804	0.554691	0.62614	0.47688	0.636892
	44.8742	0.540879	0.563445	0.0542214	0.0664414	0.374718	0.0812011	0.514295	0.395039	0.114934	0.111046	0.178537	0.26257	-0.0143992	-0.0153498	0.0994129	0.491328	0.36207	-0.0175379	0.441392	0.213902	0.136544	0.583375	0.223154	0.438702	0.25833	0.201582		45.4738	0.128135	0.285248	0.271059	0.24614	0.417165	0.404178	0.376001	0.110964	0.147816	0.113619	0.112484	0.739869	0.710576	0.399466	0.189731	0.456247	0.555332	0.625814	0.482137	0.628871
	45.8702	0.523263	0.544461	0.0311339	0.0191418	0.369781	0.0201789	0.479402	0.379898	0.106951	0.110253	0.175062	0.256486	-0.0136053	-0.013973	0.0916462	0.48342	0.358011	-0.0338102	0.426315	0.205766	0.141389	0.58334	0.230946	0.432143	0.24615	0.202697		46.4696	0.123479	0.27158	0.259138	0.236478	0.408255	0.398177	0.36445	0.109532	0.160108	0.110876	0.111552	0.738692	0.708748	0.390483	0.182166	0.448753	0.551836	0.619398	0.475197	0.626632
	46.8724	0.516522	0.544102	0.0505326	0.0624452	0.325377	0.0468609	0.469092	0.382745	0.141525	0.136409	0.186027	0.270663	0.0239953	0.0317616	0.128898	0.534569	0.39033	0.0342642	0.413804	0.200517	0.142362	0.578465	0.16712	0.449614	0.2595	0.189753		47.4717	0.122982	0.264173	0.252407	0.225926	0.418601	0.407177	0.35619	0.11584	0.120347	0.114809	0.114251	0.738625	0.708087	0.385397	0.171082	0.43604	0.542697	0.611294	0.483439	0.624533
	47.8742	0.519314	0.550598	0.0736472	0.0603097	0.361792	0.0509512	0.462753	0.351938	0.13646	0.13023	0.183833	0.256019	0.0236266	0.0354351	0.11278	0.517434	0.399161	0.0207674	0.380063	0.140686	0.103783	0.557281	0.154102	0.396396	0.24914	0.187327		48.4738	0.11754	0.252026	0.239654	0.21407	0.407417	0.396392	0.350158	0.0915931	0.15524	0.102633	0.0999057	0.733199	0.702111	0.366665	0.182606	0.430923	0.547608	0.611494	0.463052	0.627338
	48.8721	0.513824	0.536368	0.0435873	0.0512765	0.336975	0.0682682	0.456191	0.370373	0.135464	0.136754	0.185428	0.254688	0.0158948	0.0296265	0.116088	0.509184	0.38371	0.0366972	0.360123	0.123572	0.0951585	0.53766	0.122721	0.359327	0.24079	0.183474		49.4757	0.114918	0.241656	0.228441	0.20481	0.402416	0.390771	0.344763	0.120427	0.155794	0.114544	0.116063	0.734156	0.702549	0.364403	0.172169	0.418689	0.538934	0.602241	0.460764	0.619454
	49.8723	0.51014	0.531862	0.033251	0.0572747	0.318625	0.0715422	0.466507	0.352109	0.106826	0.129576	0.177415	0.242571	-0.0017403	0.00414744	0.103799	0.494144	0.340177	0.00197377	0.332616	0.156598	0.118897	0.539533	0.147469	0.405169	0.23502	0.18482		50.4734	0.113868	0.230391	0.218335	0.195179	0.396447	0.390958	0.333167	0.11537	0.136047	0.112725	0.118012	0.732539	0.698948	0.35125	0.172324	0.408696	0.536392	0.596777	0.457784	0.617222
	50.8742	0.490171	0.534198	0.0131974	0.0193739	0.348481	0.033171	0.451529	0.337745	0.0900804	0.0978811	0.16886	0.230828	-0.0160284	-0.0158575	0.0749276	0.471713	0.336948	-0.0209588	0.325234	0.14832	0.0996645	0.538665	0.118769	0.383167	0.21917	0.191642		51.4738	0.11304	0.223475	0.211487	0.187039	0.399876	0.390403	0.32978	0.111229	0.128961	0.101847	0.112638	0.729359	0.694411	0.33496	0.169114	0.395909	0.530378	0.592082	0.467847	0.611989
	51.8764	0.493512	0.533931	0.0267272	0.0726315	0.392875	0.0749432	0.465186	0.333522	0.131249	0.131957	0.177258	0.236685	0.0402838	0.0365341	0.106797	0.530195	0.362615	0.0318151	0.29786	0.134474	0.115592	0.525077	0.11679	0.375409	0.23933	0.180342		52.4757	0.111967	0.213575	0.202405	0.180223	0.391862	0.379897	0.315746	0.104376	0.108239	0.103463	0.111563	0.725759	0.690852	0.31638	0.162693	0.381116	0.523784	0.585041	0.453058	0.6078
	52.8722	0.481333	0.52728	0.0476462	0.0552135	0.351219	0.0760165	0.449524	0.348444	0.138132	0.145065	0.177971	0.234851	0.040232	0.0533505	0.112003	0.534689	0.377713	0.0673289	0.27219	0.13812	0.120688	0.519393	0.122177	0.349979	0.23919	0.172769		53.4719	0.111349	0.204387	0.19258	0.172194	0.395338	0.382576	0.312028	0.0854	0.111304	0.0873687	0.0935542	0.721273	0.682477	0.294184	0.159475	0.365522	0.516998	0.577727	0.447407	0.604241
	53.8744	0.486137	0.5254	0.05035	0.0398151	0.321409	0.0476652	0.444891	0.359196	0.126567	0.129824	0.17384	0.226703	0.0221499	0.0396398	0.107722	0.526191	0.350459	0.0504105	0.254195	0.131422	0.111025	0.500514	0.119658	0.322018	0.2278	0.174047		54.4738	0.106206	0.193915	0.181362	0.164826	0.383325	0.370443	0.302727	0.09012	0.110107	0.09231	0.0970381	0.719067	0.678702	0.279447	0.153428	0.35411	0.511356	0.570746	0.444002	0.598912
	54.8765	0.470781	0.515583	0.0224083	0.0407085	0.286908	0.0421998	0.447423	0.319017	0.128385	0.134692	0.173126	0.214295	0.016013	0.0362151	0.0990914	0.49821	0.346175	0.05504	0.242925	0.0952339	0.0877293	0.491104	0.112994	0.320702	0.21654	0.171425		55.4756	0.106443	0.187481	0.1753	0.160327	0.382991	0.373069	0.289359	0.0918348	0.119509	0.0910929	0.0959336	0.714662	0.672905	0.26419	0.145591	0.334165	0.498211	0.562783	0.447553	0.595225
	55.8722	0.469288	0.519328	0.0413726	0.0390597	0.333171	0.044272	0.435047	0.32566	0.100549	0.108613	0.160805	0.202584	-0.00548738	0.00479234	0.0703953	0.462344	0.293349	-0.00698774	0.206896	0.120514	0.0785252	0.463628	0.0869195	0.250404	0.20021	0.172175		56.4778	0.105483	0.174897	0.165867	0.152539	0.371867	0.361617	0.275834	0.108549	0.121224	0.0903349	0.100066	0.712546	0.665907	0.252936	0.144013	0.316149	0.491713	0.554885	0.439997	0.592322
	56.8743	0.455808	0.508554	0.0240856	0.0534442	0.274321	0.0533648	0.43483	0.330791	0.112633	0.128277	0.166553	0.204342	0.0258238	0.0279718	0.0842729	0.494993	0.329641	0.0535745	0.192128	0.084464	0.0842948	0.446664	0.0401695	0.239881	0.20212	0.166749		57.4755	0.10339	0.167915	0.158515	0.147722	0.366701	0.363113	0.261265	0.10133	0.132895	0.0899571	0.104913	0.708759	0.660175	0.23857	0.144785	0.298444	0.483378	0.548102	0.441316	0.583578
	57.8762	0.440683	0.490212	0.0166751	0.0508313	0.225974	0.0176708	0.417466	0.322064	0.120973	0.113712	0.16086	0.191401	0.0166755	0.00845538	0.0793079	0.490749	0.304875	0.0164173	0.178258	0.110246	0.0835733	0.440209	0.0950498	0.218062	0.1921	0.163274		58.4756	0.102019	0.158746	0.151232	0.137928	0.356968	0.351271	0.241462	0.109821	0.106034	0.095172	0.104283	0.70556	0.653575	0.224186	0.134697	0.278613	0.472566	0.540891	0.431846	0.575611
	58.8783	0.436601	0.493883	0.0270401	0.0556342	0.157288	0.0589945	0.424518	0.304934	0.109605	0.111745	0.158685	0.186053	0.017486	0.0243534	0.0753867	0.47914	0.28865	0.0654821	0.162701	0.0620934	0.0854916	0.419665	0.078299	0.193471	0.18655	0.157417		59.4778	0.0997014	0.149908	0.14374	0.129345	0.347621	0.340146	0.223665	0.0899563	0.120201	0.0877653	0.0974371	0.698948	0.641587	0.205197	0.132462	0.259839	0.459673	0.532265	0.427632	0.572089
	59.8741	0.423123	0.482141	0.0342409	0.0504416	0.228225	0.0304452	0.421414	0.301894	0.111786	0.105195	0.149378	0.173105	0.0123917	0.0146859	0.0778533	0.471374	0.271944	0.00701844	0.155536	0.100176	0.0756786	0.405064	0.0968819	0.160087	0.18167	0.156368		60.4796	0.0984816	0.143122	0.136246	0.123635	0.341046	0.335692	0.21037	0.101669	0.134012	0.097288	0.104123	0.696309	0.634621	0.198862	0.135091	0.246284	0.447617	0.524684	0.426538	0.571947
	60.8764	0.409079	0.485636	0.0374322	0.0421143	0.172001	0.0466075	0.408688	0.269873	0.0992863	0.0873927	0.150802	0.164843	-0.00106517	-0.00377798	0.0616398	0.435991	0.257747	-0.0016154	0.149604	0.0771072	0.0831982	0.376176	0.0757702	0.15467	0.1683	0.152137		61.4763	0.0975805	0.138852	0.129448	0.121136	0.328313	0.327296	0.184703	0.112337	0.105093	0.097515	0.10209	0.692086	0.624994	0.192047	0.13723	0.232064	0.434792	0.519843	0.42588	0.565558
	61.8799	0.403411	0.476213	0.0290778	0.0504346	0.18671	0.0541726	0.418936	0.274758	0.0854555	0.0902503	0.144526	0.162106	-0.0123227	-0.00604491	0.0555538	0.449035	0.255657	-0.0050078	0.133048	0.0752307	0.0632693	0.343987	0.0748839	0.105781	0.16288	0.15328		62.4792	0.0945843	0.13361	0.122744	0.115856	0.324245	0.317181	0.162073	0.0890399	0.114933	0.0867575	0.0852778	0.684307	0.612381	0.17837	0.122972	0.211356	0.417953	0.510281	0.420293	0.557873
	62.8742	0.39506	0.456905	0.0163026	0.0556111	0.151376	0.0777021	0.4155	0.291072	0.109122	0.112093	0.145485	0.167311	0.014119	0.0247372	0.071596	0.47693	0.259551	0.0406183	0.127345	0.0874573	0.0621157	0.326868	0.0660303	0.0986107	0.16873	0.146841		63.4798	0.0905979	0.125808	0.117443	0.110804	0.30949	0.305873	0.143896	0.0967604	0.119611	0.0937505	0.0923461	0.679146	0.601825	0.171523	0.116826	0.203805	0.402533	0.501128	0.410429	0.556998
	63.8763	0.37695	0.455844	0.0291624	0.0306828	0.105897	0.0144809	0.386272	0.282517	0.0788603	0.0793084	0.142281	0.15099	-0.0102994	-0.00829236	0.0441927	0.434821	0.222969	-0.00165588	0.118279	0.0787747	0.0708459	0.302474	0.0812232	0.0863804	0.14804	0.146462		64.4818	0.0854074	0.118983	0.110362	0.105017	0.303732	0.299138	0.11794	0.0915026	0.122331	0.094068	0.0877024	0.673111	0.585312	0.163349	0.123069	0.193046	0.383757	0.494341	0.402833	0.548616
	64.8782	0.357894	0.445013	0.0405849	0.0238893	0.162471	0.037219	0.411227	0.293051	0.0717768	0.0711735	0.139023	0.144426	-0.0064961	-0.00397598	0.0484252	0.453012	0.219845	-0.0133524	0.113368	0.060735	0.0664706	0.277398	0.0864375	0.0795037	0.14913	0.146791		65.4794	0.085895	0.116853	0.106437	0.101554	0.300014	0.294372	0.0976175	0.0975494	0.123012	0.0986331	0.0916677	0.665733	0.571662	0.158461	0.111467	0.176097	0.360853	0.48203	0.39563	0.539817
	65.8743	0.363777	0.450065	0.0476435	0.0622782	0.0873618	0.0325779	0.414538	0.286351	0.0845818	0.073459	0.140442	0.141862	-0.00678655	0.0051984	0.056576	0.410852	0.203729	-0.00494651	0.104235	0.0801046	0.0795459	0.264746	0.0947764	0.0867126	0.14832	0.140156		66.4797	0.0852771	0.110589	0.10261	0.0954964	0.280665	0.278306	0.0723099	0.0956925	0.131249	0.100478	0.0955117	0.658753	0.552831	0.152109	0.116657	0.170388	0.340793	0.475841	0.38778	0.535478
	66.8764	0.343236	0.43539	0.0395898	0.0350965	0.0376452	0.02219	0.40263	0.256651	0.0881294	0.079877	0.139168	0.140844	0.0158977	0.0107053	0.0487911	0.436677	0.191909	-0.00574067	0.090846	0.0758108	0.0613508	0.233639	0.0540359	0.0694725	0.13766	0.139721		67.4816	0.0820141	0.105145	0.0960182	0.0886717	0.273513	0.264981	0.052777	0.113681	0.115243	0.102904	0.0948962	0.652147	0.536833	0.152006	0.122618	0.165281	0.318156	0.468059	0.383341	0.531266
	67.8784	0.328844	0.437453	0.0231379	0.0329249	0.109962	0.0444656	0.374284	0.240442	0.0956396	0.0864583	0.140083	0.141548	0.0228776	0.0289304	0.0706979	0.451453	0.207964	0.0311218	0.0970784	0.0794871	0.0772116	0.222804	0.0809583	0.090413	0.14651	0.130994		68.4839	0.0791946	0.0962701	0.0897652	0.0827652	0.253131	0.251112	0.0313073	0.101657	0.124986	0.0981386	0.0917842	0.642088	0.512573	0.144508	0.117162	0.155098	0.29265	0.457713	0.374048	0.52362
	68.8801	0.312985	0.416586	0.0546198	0.0330296	0.0489204	0.0533274	0.370075	0.240102	0.0872629	0.0745538	0.13685	0.135825	0.00890003	0.00279182	0.0498266	0.417762	0.184916	-0.016657	0.0868627	0.0301614	0.0446243	0.187113	0.0171834	0.0353402	0.12554	0.132876		69.4811	0.0776279	0.0938952	0.0876933	0.079986	0.245466	0.242871	0.00481184	0.106263	0.11739	0.101492	0.0995258	0.631993	0.491534	0.141	0.117285	0.149042	0.267594	0.449133	0.368319	0.516317
	69.8763	0.30629	0.404578	0.0556282	0.00536175	0.028427	0.0558798	0.374519	0.258785	0.101275	0.0775437	0.140361	0.133012	0.0309783	0.0219646	0.0741695	0.463317	0.195297	0.0363453	0.0852821	0.0505496	0.0559252	0.185191	0.0836851	0.0737151	0.13742	0.130714		70.483	0.0748517	0.087372	0.0831564	0.0763745	0.228232	0.230142	-0.0118972	0.0967702	0.111345	0.0912401	0.087259	0.620919	0.463219	0.130863	0.101686	0.137369	0.240975	0.435647	0.362034	0.502185
	70.8781	0.277582	0.404366	0.0281738	0.060604	-0.00872747	0.0650272	0.37321	0.247342	0.110015	0.0908774	0.1414	0.13266	0.0443402	0.0345226	0.0667695	0.45781	0.204392	0.0696587	0.0819921	0.0861363	0.0623492	0.166234	0.04859	0.0462753	0.13715	0.126888		71.4836	0.0742093	0.0855791	0.0803502	0.0739212	0.226505	0.226338	-0.0290692	0.107619	0.107022	0.0997247	0.0922573	0.611266	0.43799	0.127274	0.103577	0.132286	0.217219	0.426884	0.359353	0.495896
	71.8803	0.272315	0.382539	0.0380399	0.0692005	0.0393287	0.0497747	0.365358	0.238496	0.090819	0.0755601	0.131935	0.120914	0.0345078	0.00905873	0.0634777	0.435674	0.17509	0.00324037	0.083774	0.0562267	0.0534015	0.1542	0.0641481	0.0248418	0.12633	0.123606		72.4795	0.0682234	0.0776211	0.0749125	0.0697876	0.198596	0.20922	-0.0401931	0.0893215	0.104879	0.0921256	0.0863554	0.595824	0.409538	0.122702	0.105193	0.124312	0.192581	0.416334	0.350176	0.490563
	72.8821	0.235013	0.35978	0.0345311	0.0472302	0.0898884	0.0674078	0.366282	0.224479	0.0867476	0.0654484	0.130012	0.11887	0.01804	0.0082677	0.0563574	0.424224	0.150193	0.0231077	0.0761383	0.0692929	0.0447648	0.147634	0.0639462	0.0311436	0.12245	0.116907		73.4817	0.0660276	0.0679734	0.0669879	0.0659356	0.17311	0.180756	-0.0559184	0.0984594	0.114122	0.0921151	0.0868539	0.58164	0.380499	0.116971	0.107004	0.121112	0.173015	0.406699	0.346857	0.476743
	73.8782	0.208227	0.339026	0.0185752	0.0445937	0.0260105	0.0238721	0.346506	0.21016	0.10313	0.100542	0.137043	0.128572	0.0498795	0.0374472	0.0825045	0.472576	0.172523	0.0602594	0.0668624	0.0768652	0.068646	0.128691	0.0593135	0.0516152	0.12556	0.115919		74.4837	0.0689085	0.0666638	0.0655879	0.0658962	0.161569	0.17936	-0.0637881	0.101529	0.115186	0.0942859	0.0828579	0.566351	0.349444	0.112568	0.104487	0.116503	0.154161	0.393495	0.336643	0.468769
	74.8803	0.2064	0.33457	0.0397629	0.0609515	0.0191028	0.0584549	0.328702	0.203219	0.11982	0.113345	0.135058	0.128441	0.0676534	0.0555477	0.0881782	0.470218	0.177499	0.0954032	0.0583495	0.0588674	0.0483991	0.117011	0.0354521	0.0398338	0.12751	0.11182		75.4855	0.0656797	0.0641031	0.0628122	0.0631298	0.145942	0.162958	-0.0793288	0.105112	0.103096	0.101809	0.0905555	0.549053	0.319288	0.109426	0.103472	0.113705	0.136692	0.382981	0.324282	0.454481
	75.8825	0.158652	0.299317	0.0285351	0.0364918	0.0504007	0.0476561	0.305873	0.196726	0.0980589	0.0898635	0.12937	0.115522	0.0395459	0.0177582	0.0696093	0.426764	0.160395	0.0289404	0.0692987	0.0712356	0.0583611	0.115981	0.0434093	0.0285562	0.11193	0.103403		76.4817	0.063609	0.0608024	0.0597156	0.0615064	0.133935	0.14878	-0.0871428	0.0916	0.106961	0.0944384	0.0854656	0.530667	0.290226	0.105117	0.102241	0.105496	0.125325	0.366919	0.333373	0.442269
	76.8843	0.143929	0.271535	0.0124888	0.0153329	0.00581062	0.0276565	0.326496	0.176563	0.0927178	0.0777622	0.127172	0.114397	0.035813	0.0135255	0.0596619	0.428794	0.153147	0.0602771	0.0568811	0.0322994	0.0663523	0.102908	0.0631457	0.0375726	0.10426	0.105723		77.4836	0.0616295	0.0566609	0.0560859	0.0594034	0.124216	0.143012	-0.0919995	0.0908874	0.131025	0.100321	0.0870339	0.509051	0.26341	0.101537	0.102919	0.104279	0.114222	0.357723	0.31862	0.431722
	77.8823	0.125458	0.251957	0.0327673	0.0366704	-0.021578	0.0422065	0.328488	0.198454	0.0775657	0.0765054	0.121416	0.105292	0.0120602	0.00919175	0.0550259	0.412625	0.139452	0.0111297	0.0734114	0.0219253	0.0567926	0.099865	0.0759023	0.0547741	0.09989	0.104324		78.4857	0.0602227	0.0533252	0.0520084	0.0552898	0.103288	0.124506	-0.0993515	0.124185	0.120293	0.101897	0.098097	0.488847	0.242337	0.105051	0.103262	0.100284	0.102399	0.346105	0.306298	0.415447
	78.8883	0.122181	0.223725	0.0116393	0.0242086	0.0127214	0.040051	0.313163	0.207531	0.0834268	0.0852619	0.125621	0.106961	0.0325494	0.0253781	0.0677644	0.403824	0.143218	0.05437	0.0594776	0.028362	0.0369591	0.101707	0.0559635	0.0363365	0.1001	0.098449		79.4817	0.0617486	0.0517352	0.0504887	0.0563456	0.0981023	0.114104	-0.112612	0.11106	0.112038	0.0980359	0.0939851	0.462941	0.213328	0.100607	0.103969	0.0985601	0.0955654	0.336321	0.29273	0.406157
	79.8841	0.0925773	0.178299	0.0195239	0.0153603	0.0255172	0.0510336	0.30113	0.175822	0.0721232	0.0655522	0.115695	0.0913379	0.00405865	-0.00329067	0.0482763	0.38213	0.107736	-0.0234541	0.0522522	0.0217526	0.0394241	0.0747871	0.029294	0.0303419	0.08197	0.0952031		80.4837	0.0572733	0.0469436	0.0482349	0.0544155	0.081721	0.1044	-0.115179	0.0998437	0.118276	0.0929274	0.088641	0.431388	0.189754	0.0976752	0.105755	0.100008	0.0906308	0.32547	0.299339	0.38967
	80.8803	0.0884434	0.153145	0.0391933	0.0272722	0.0289926	0.0202954	0.291844	0.177608	0.0707731	0.0782646	0.115479	0.0967001	0.00134504	0.0111969	0.0614927	0.391641	0.109912	0.00925274	0.0537072	0.0326959	0.0241694	0.0865155	0.0165232	0.0297775	0.08401	0.0929239		81.4857	0.0572483	0.0452212	0.0464603	0.0536392	0.0742663	0.102115	-0.117621	0.103537	0.120172	0.0925288	0.0954075	0.399769	0.171168	0.0981225	0.115243	0.100255	0.0833652	0.313365	0.276486	0.369058
	81.8821	0.0679448	0.122808	-0.00020138	0.0065761	-0.0211593	0.0325414	0.284167	0.127693	0.086139	0.0979312	0.118589	0.0978532	0.0208419	0.0338923	0.0802465	0.409683	0.134485	0.044665	0.0599885	0.0417818	0.0482115	0.0796986	0.0163004	0.0558029	0.08527	0.0927349		82.4876	0.0574693	0.0431677	0.0451362	0.0519704	0.0672302	0.0901899	-0.132576	0.114583	0.109757	0.0918409	0.0923083	0.368206	0.151105	0.0974413	0.103638	0.0926469	0.0739099	0.298368	0.278891	0.352012
	82.8858	0.0526238	0.111	0.0104604	0.0128202	0.0107517	0.0127768	0.274723	0.132881	0.090592	0.109592	0.12207	0.0961459	0.0323284	0.0313939	0.077432	0.424607	0.146138	0.0858855	0.0467407	0.0505695	0.0396646	0.0771709	0.0500084	0.0510648	0.08956	0.0920918		83.4839	0.0548161	0.0364928	0.0405763	0.0505782	0.0535298	0.0808581	-0.136489	0.0974925	0.113258	0.0919434	0.0872654	0.330768	0.134672	0.0924269	0.106154	0.0867708	0.0683327	0.284904	0.252543	0.336723
	83.8803	0.0557336	0.0761712	0.00934479	0.0241378	0.00896614	0.036737	0.27801	0.111382	0.0471504	0.0635645	0.107372	0.0747733	-0.0191373	-0.0255425	0.0364766	0.337423	0.0797502	-0.030826	0.0549667	0.0344454	0.0438568	0.0726699	0.0137931	0.0445418	0.06399	0.0841618		84.4858	0.0540412	0.0333507	0.0371635	0.0489338	0.0470764	0.0783991	-0.138939	0.107631	0.12349	0.0936073	0.0922973	0.299145	0.123785	0.0928441	0.0987072	0.0878113	0.061201	0.268023	0.254166	0.314564
	84.8821	0.0278601	0.0568549	0.0145982	0.0223269	-0.000902144	-0.0249509	0.246548	0.08661	0.0577733	0.0857883	0.111912	0.0910409	0.0165664	0.00666375	0.0646122	0.377091	0.101245	-0.00375498	0.0490587	0.0527163	0.0743653	0.0671688	0.0755454	0.0688631	0.0719	0.0843653		85.4874	0.053825	0.0323838	0.0359226	0.0507395	0.0475708	0.0745429	-0.146265	0.121893	0.107111	0.0996326	0.0964431	0.266654	0.112377	0.0934525	0.105088	0.0871145	0.0630638	0.255357	0.242984	0.300386
	85.8841	0.0274691	0.0567418	0.0150663	0.0172509	-0.0576695	0.0236603	0.242284	0.0932916	0.0372284	0.0511832	0.0986499	0.0734291	-0.0316317	-0.0387237	0.0263437	0.329551	0.0736881	-0.0495015	0.0409344	0.0707202	0.0761195	0.0736925	0.0947151	0.074867	0.05914	0.0842186		86.4834	0.0558001	0.030271	0.03407	0.0478572	0.0376888	0.0646652	-0.155063	0.0962306	0.0941126	0.0855421	0.0837356	0.236516	0.0993409	0.0847325	0.0973217	0.0833699	0.0563824	0.238744	0.225692	0.276768
	86.8861	0.00989621	0.042195	0.00734867	0.0373953	-0.0102123	0.0141528	0.22432	0.0708892	0.073707	0.100496	0.109792	0.0859558	0.0221287	0.0223097	0.0590443	0.373555	0.102441	0.031171	0.0350922	0.0506589	0.0351174	0.0689446	0.0540961	0.0359862	0.06902	0.0805182		87.4855	0.0516795	0.0241785	0.0305468	0.0461634	0.0258381	0.0529953	-0.155767	0.09626	0.116929	0.0904357	0.0883412	0.212628	0.0902975	0.0881556	0.102383	0.0800176	0.0565246	0.226388	0.20558	0.253402
	87.8822	0.00217273	0.00689364	0.0341166	0.0393894	-0.0509173	0.0349904	0.230697	0.0604934	0.0544877	0.091151	0.102998	0.0773263	0.00525835	0.00600657	0.048972	0.352581	0.0812314	0.0121415	0.036277	0.0255871	0.0337223	0.0676129	0.0279715	0.0273987	0.05869	0.0811323		88.4876	0.05192	0.0187138	0.0282058	0.0428281	0.0205018	0.0560309	-0.165007	0.103389	0.11576	0.0970631	0.0966758	0.194129	0.085623	0.0918756	0.108493	0.0834138	0.0588794	0.214411	0.205261	0.227652
	88.8849	-0.00909555	0.00149427	0.0197881	0.0286668	0.0144694	0.0385215	0.20149	0.0830079	0.054578	0.0880353	0.10021	0.0707339	-0.0108823	-0.00782665	0.0499005	0.344363	0.0822075	-0.00751293	0.0329208	0.0433867	0.0333255	0.0652686	0.0460534	0.0420969	0.05855	0.0764084		89.4895	0.0525608	0.0177231	0.0258783	0.0410295	0.0161309	0.0483015	-0.165561	0.1124	0.100454	0.100644	0.0936733	0.175012	0.0803454	0.0894697	0.102663	0.0800035	0.0560662	0.196858	0.18471	0.211919
	89.8862	-0.0444793	-0.0117583	0.0351869	0.0440168	0.00255351	-0.00198208	0.191543	0.0390433	0.0578575	0.0875454	0.100501	0.0717088	-0.000328336	0.012353	0.0546561	0.323214	0.0810702	-0.00111037	0.0368274	0.0523284	0.0384716	0.0625224	0.0553377	0.0686815	0.05649	0.0736109		90.4856	0.0503062	0.0148288	0.0224651	0.0396508	0.00744582	0.0441044	-0.168602	0.0884033	0.118482	0.0891379	0.0865064	0.156801	0.0739646	0.0868546	0.111505	0.0783632	0.0554272	0.184144	0.17918	0.190371
	90.8882	-0.0200514	-0.0105408	0.0246869	0.0246018	-0.0337639	-0.00432158	0.181017	0.0306996	0.0533355	0.0674218	0.0978825	0.0648274	-0.0104362	-0.0211967	0.0278226	0.301511	0.0540101	-0.00322281	0.0432861	0.0606491	0.056215	0.0654615	0.0577554	0.0580298	0.04857	0.0710243		91.4877	0.0517251	0.0191111	0.0243034	0.0413291	0.00995066	0.0505826	-0.176724	0.106761	0.112627	0.0974822	0.0937909	0.144806	0.0689787	0.0908029	0.099548	0.0727389	0.0513686	0.166206	0.165275	0.176279
	91.8841	-0.0447958	-0.0275188	0.0203509	0.0266781	-0.0331022	0.0287471	0.17236	0.024889	0.0562658	0.0857548	0.0992639	0.0722694	0.00949313	0.00469178	0.0452903	0.325793	0.0782004	-0.00682808	0.0235968	0.0352299	0.0304813	0.0514135	0.0617627	0.0373925	0.04907	0.0748902		92.4896	0.0506146	0.0123423	0.0218794	0.0377467	0.00292366	0.0385471	-0.175543	0.101896	0.117413	0.0968709	0.0880771	0.135397	0.0640995	0.0869081	0.0985574	0.0758053	0.0476936	0.156586	0.159303	0.156609
	92.8867	-0.0524878	-0.0172835	0.015269	0.0284818	-0.0230745	0.00302048	0.157873	0.00651522	0.0587925	0.0856343	0.0962218	0.0695842	0.00972061	0.00685553	0.0456614	0.313881	0.0674301	0.0101425	0.0300215	0.0232358	0.0286467	0.0751643	0.0394778	0.0504159	0.04705	0.0718624		93.4917	0.0518637	0.00830035	0.0201857	0.0359201	-0.0054305	0.03531	-0.174835	0.107966	0.120656	0.098259	0.0901565	0.127759	0.0637159	0.0898696	0.101751	0.0752831	0.0481988	0.142083	0.136305	0.137802
	93.8883	-0.0499064	-0.0206475	0.0140407	0.048376	-0.0182499	0.00261339	0.135406	0.00631362	0.0454549	0.0869872	0.0955187	0.0708703	0.0105523	0.00246246	0.0393142	0.305622	0.0682892	-0.0106831	0.0205784	0.0453158	0.0573991	0.067967	0.0650455	0.0616804	0.04793	0.0694967		94.4877	0.0503032	0.00866378	0.0203837	0.0345058	-0.00432983	0.0368741	-0.171999	0.105032	0.117008	0.0965764	0.0891532	0.12001	0.0600011	0.0854024	0.0990063	0.0752215	0.046812	0.133544	0.131081	0.112087
	94.8841	-0.0588081	-0.0342636	0.00655285	0.00725058	-0.0218891	-0.0212191	0.114694	-0.0286064	0.0477144	0.0815314	0.0940537	0.0652533	0.00784691	0.00839893	0.047507	0.32143	0.0750554	0.00339745	0.0254542	0.0222837	0.0076288	0.0425512	0.0253568	0.0274658	0.03611	0.0740522		95.4893	0.0466291	0.00583648	0.0174817	0.0333271	-0.0203786	0.030365	-0.164349	0.104063	0.104505	0.0974289	0.0888518	0.114068	0.0584299	0.088168	0.0909919	0.0712954	0.0410479	0.11844	0.118519	0.0864586
	95.8862	-0.055822	-0.028982	0.0448744	0.0184789	0.0337391	0.0179364	0.1209	-0.0287774	0.0506738	0.0726014	0.0932517	0.0694958	0.0152876	0.0139276	0.0493204	0.298149	0.072264	0.01561	0.0180937	-0.00257585	0.0132003	0.0648658	0.0236629	0.0538249	0.0435	0.0674241		96.4915	0.046468	0.00379581	0.0157584	0.0346692	-0.0203236	0.0287236	-0.17352	0.0963974	0.112095	0.093867	0.0827907	0.106863	0.0559369	0.0865321	0.0969805	0.0738108	0.0409778	0.111974	0.11374	0.0609269
	96.8882	-0.0549227	-0.0333944	0.0169438	-0.00166393	-0.0245866	0.0268472	0.0972431	-0.0548134	0.0328917	0.0552945	0.0857198	0.0594008	-0.0318242	-0.021183	0.0248998	0.24641	0.0370694	-0.0263408	0.021655	0.0453792	0.0520069	0.058114	0.055409	0.0462447	0.0297	0.0628108		97.4894	0.0452709	-0.000199311	0.014715	0.032203	-0.0295831	0.0248907	-0.166474	0.0986851	0.10644	0.0893717	0.0885411	0.103493	0.0542441	0.0877755	0.0957142	0.0663069	0.0388873	0.100753	0.104893	0.050819
	97.884	-0.0597954	-0.0421124	0.0162411	0.019663	-0.0612826	0.0050939	0.0866255	-0.071813	0.0536396	0.0811144	0.0895016	0.06588	0.00973496	0.00159731	0.0339973	0.293724	0.0550053	-0.0063243	0.0134258	0.0296699	0.0111021	0.0519757	0.0367834	0.0305523	0.031	0.0716119		98.4895	0.0469163	-6.47576e-05	0.0135251	0.0324093	-0.0217233	0.0272349	-0.16349	0.100526	0.113854	0.0931132	0.0839659	0.0974599	0.0540355	0.0881029	0.0980141	0.0702116	0.0378391	0.094809	0.0968467	0.0394564
	98.886	-0.0732249	-0.0438778	0.0373356	0.026239	-0.051884	0.0196546	0.0899491	-0.0805098	0.0505236	0.0850357	0.0923438	0.0691769	0.0178434	0.0162585	0.0481856	0.275249	0.0575952	0.0486852	0.0198384	0.0476685	0.0199428	0.0535292	0.0548768	0.0536457	0.03892	0.0691359		99.4917	0.0459389	-0.00219422	0.0121338	0.0345362	-0.0210731	0.0260938	-0.16292	0.108859	0.0955189	0.090171	0.0870742	0.0947265	0.050032	0.0879325	0.0979701	0.0692229	0.0348154	0.0853202	0.0820829	0.0257811
	99.8882	-0.0794166	-0.0450753	0.0274698	0.00193158	0.0194755	0.0143561	0.0882523	-0.077622	0.0523965	0.0769622	0.0876278	0.0661679	0.01246	0.0104038	0.0424289	0.252001	0.059706	0.00758483	0.0364392	0.039448	0.0369172	0.0554103	0.0620513	0.0526242	0.0375	0.0637927		100.487	0.0454668	-0.00215977	0.0108646	0.0354506	-0.023522	0.0279349	-0.154733	0.0947454	0.112541	0.0890677	0.077512	0.0908063	0.0483323	0.0855608	0.0964182	0.0659709	0.0343569	0.0798254	0.0773642	0.00620627
	100.89	-0.0768553	-0.0487491	0.00721234	0.0343546	-0.0206075	-0.00445919	0.0634902	-0.134376	0.0629157	0.0962106	0.0934858	0.0712117	0.0249321	0.0301652	0.064668	0.278481	0.0857629	0.0541726	0.0313843	0.0606072	0.0322247	0.0557204	0.0604511	0.0651967	0.04115	0.0748027		101.489	0.0453484	-0.00462224	0.0109623	0.0348248	-0.0199829	0.0256595	-0.156789	0.112171	0.109741	0.0931697	0.0899483	0.0893959	0.0504201	0.084955	0.0985747	0.0664475	0.0360949	0.0750765	0.0716712	-0.00325674
	101.886	-0.0718833	-0.0423495	0.00206215	0.0459549	-0.0194974	0.0177261	0.0659682	-0.120274	0.0833475	0.104295	0.092412	0.0687734	0.0385411	0.0373693	0.0688659	0.278277	0.0788039	0.0766401	0.0320417	0.0463046	0.036933	0.0465277	0.0754458	0.0497151	0.0455	0.0728328		102.491	0.0426912	-0.00410305	0.00828328	0.0344299	-0.0239694	0.0237482	-0.156654	0.104623	0.108315	0.0923014	0.0909628	0.0872586	0.0501797	0.0835322	0.092892	0.0646165	0.0372955	0.0662641	0.0658862	-0.0134172
	102.888	-0.0718476	-0.0411225	0.0146751	0.0358951	-0.0553012	-0.00365276	0.0543512	-0.131114	0.0543146	0.0891642	0.090451	0.0647229	0.0313673	0.0195059	0.051883	0.254776	0.0756548	0.0549125	0.0238607	0.0800401	0.0392255	0.0586168	0.079854	0.0765681	0.03945	0.0720473		103.488	0.0413882	-0.00459492	0.00658507	0.0335869	-0.0308783	0.0191853	-0.157937	0.100071	0.119939	0.0921985	0.089675	0.0827133	0.0489258	0.0864073	0.0988658	0.062019	0.0388789	0.0627947	0.0641729	-0.0197847
	103.89	-0.0830455	-0.0485906	0.0297903	-0.00966439	-0.0382205	-0.00284123	0.059787	-0.159655	0.019557	0.0671682	0.0836715	0.0511163	-0.00643581	-0.00879104	0.0305894	0.212322	0.0381056	-0.015822	0.0191019	0.0230308	0.0226694	0.0456064	0.0390134	0.0476967	0.01734	0.0669804		104.489	0.0424319	-0.00510342	0.00805147	0.0362039	-0.0295109	0.0138737	-0.167231	0.111893	0.111202	0.0971932	0.091393	0.0794781	0.0482046	0.0865369	0.098395	0.0597411	0.0340469	0.0589628	0.0702231	-0.0260843
	104.892	-0.0687997	-0.0463746	0.0391917	0.00756047	0.0258432	0.0175157	0.052337	-0.125928	0.0502042	0.0752609	0.0832987	0.0564379	0.012482	0.0136638	0.0477749	0.219334	0.0576902	0.034099	0.0124944	0.033651	0.035421	0.0348467	0.0468403	0.0442752	0.03163	0.0609637		105.492	0.0429205	-0.00598332	0.00503225	0.036231	-0.0257952	0.0143567	-0.17682	0.10668	0.104963	0.0953941	0.0940728	0.0792406	0.0467066	0.08434	0.0959703	0.0561242	0.0295915	0.0529405	0.0574478	-0.0331835
	105.888	-0.0824712	-0.0502928	0.0232915	0.0161619	-0.0455009	-0.0120258	0.0304024	-0.139837	0.0727247	0.102741	0.0894304	0.069906	0.0470605	0.0534206	0.0686261	0.242825	0.0926863	0.0629005	0.0303818	0.0441571	0.0440483	0.0586259	0.0734007	0.0723767	0.04021	0.0731046		106.494	0.048219	-0.00471174	0.00492259	0.0360866	-0.0246529	0.0168306	-0.182124	0.113566	0.11955	0.0956474	0.091436	0.0790056	0.0456247	0.0849257	0.093547	0.0550796	0.0293069	0.0505704	0.0558157	-0.0361288
	106.89	-0.0645835	-0.0336332	0.0204657	0.0227647	0.0126224	-0.00389645	0.0373382	-0.124712	0.0184927	0.048259	0.0728851	0.0460923	-0.0207767	-0.0395939	0.0119933	0.139668	0.0186243	-0.0464799	0.0162629	0.0437743	0.0305013	0.0343689	0.0476724	0.0447702	0.01387	0.0517429		107.489	0.0512879	-0.00829917	0.00122204	0.0317581	-0.0391596	0.00550083	-0.185118	0.117925	0.105955	0.0982455	0.0982286	0.0774634	0.0456485	0.0884549	0.09105	0.0584303	0.0257928	0.0457673	0.0498978	-0.031961
	107.892	-0.0918911	-0.0492496	-0.00769178	-0.000889514	-0.055241	-0.0349806	0.0254284	-0.195231	0.0533316	0.0880302	0.0859133	0.0581379	0.0271699	0.0289041	0.0580381	0.205056	0.0609387	0.0431634	0.0210784	0.0606552	0.0492825	0.04881	0.0720894	0.0688265	0.02582	0.0753993		108.492	0.056236	-0.00975136	0.00153268	0.0300373	-0.0426624	0.00184447	-0.184654	0.108154	0.100752	0.0920906	0.0923861	0.0735533	0.0457859	0.0870468	0.0914836	0.0612413	0.0256255	0.0429906	0.0416094	-0.0404787
	108.888	-0.0865139	-0.0525445	0.00788608	0.0165302	-0.0515217	0.0148955	0.0226667	-0.171636	0.0456652	0.078419	0.0812469	0.0582108	0.0308531	0.0239673	0.0544364	0.193729	0.0850657	0.0407801	0.00893078	0.0436097	0.027894	0.0426483	0.0414811	0.0375402	0.02476	0.0677493		109.493	0.0596248	-0.0074169	0.00539269	0.0284418	-0.0370093	0.00825861	-0.198676	0.111517	0.103164	0.0956705	0.0923388	0.070724	0.0484666	0.0855753	0.105264	0.0676802	0.0245671	0.0433202	0.0641757	-0.0390498
	109.892	-0.0804691	-0.0508274	0.0297804	0.0149662	0.0250816	0.0115349	0.0199608	-0.136871	0.0415954	0.0612867	0.0725426	0.0493404	0.0138359	0.00366724	0.0401142	0.145457	0.0434738	-0.00145025	0.0127328	0.0551687	0.0269088	0.0385744	0.0623161	0.0616807	0.02335	0.0544263		110.49	0.0594267	-0.0113856	0.0042821	0.0285575	-0.0360809	0.000398341	-0.194115	0.11186	0.0984053	0.0957822	0.0942866	0.0696838	0.0478333	0.0878596	0.0922329	0.0620735	0.0206252	0.0369148	0.0468977	-0.0478387
	110.886	-0.0746641	-0.0607228	0.0518827	0.0411684	-0.0197937	0.0295911	0.0157353	-0.174479	0.049781	0.0778225	0.0800983	0.0549779	0.0218766	0.004888	0.0475835	0.174796	0.0576009	0.0617949	0.0134608	0.0286313	0.0324517	0.0405611	0.0633949	0.0734833	0.02883	0.0650104		111.492	0.0562272	-0.01147	0.0028249	0.0249767	-0.0389704	-0.00202501	-0.199717	0.111539	0.0976224	0.0905019	0.0958435	0.067506	0.0495421	0.0888927	0.101716	0.0664609	0.0192077	0.0357846	0.0506315	-0.054155
	111.888	-0.0705762	-0.0811632	0.0189031	0.000412977	-0.00048264	0.0155965	-0.0022383	-0.187744	0.0252418	0.057747	0.0738037	0.0454719	0.00763763	-0.00870534	0.0370134	0.13005	0.0523082	-0.015137	0.01709	0.0789584	0.0415762	0.0547727	0.0703552	0.0924683	0.01889	0.064768		112.493	0.0521505	-0.0151473	0.000511373	0.0217143	-0.0414156	-0.00186652	-0.19692	0.106348	0.109885	0.0992157	0.0911537	0.0676678	0.0474466	0.0893229	0.0963778	0.0655127	0.0148285	0.0299159	0.0459863	-0.061795
	112.89	-0.0596396	-0.0740789	-0.00623149	-0.000739992	-0.00896697	0.011551	-0.00623256	-0.187982	0.0223053	0.0560386	0.0718049	0.0444742	0.00945244	-0.0128948	0.033515	0.126382	0.0448434	0.0037927	0.0187721	0.0360431	0.0373137	0.0409636	0.0903389	0.0696555	0.01502	0.0615534		113.496	0.0484087	-0.0147085	0.000190532	0.0175418	-0.0414896	-0.00197647	-0.201552	0.117803	0.0921516	0.0994553	0.0949704	0.0675846	0.0476367	0.0905215	0.090518	0.0644421	0.0116637	0.0283206	0.0367859	-0.0772503
	113.892	-0.0425891	-0.0548432	0.0398411	0.0282951	0.0355912	0.0336754	0.0161289	-0.189868	0.0141825	0.0461475	0.0706394	0.0372484	0.00539834	-0.0112678	0.020241	0.110896	0.0338513	-0.0201713	0.0114768	0.0618657	0.0419175	0.0343386	0.0652638	0.0619803	0.01876	0.05733		114.491	0.0486454	-0.0206307	-0.00424198	0.0155332	-0.056851	-0.0131545	-0.200193	0.0965312	0.0881158	0.0896756	0.0860783	0.0631609	0.0456423	0.0876591	0.091581	0.0620093	0.0111559	0.0258415	0.0312455	-0.086526
	114.888	-0.0613723	-0.0797295	0.0200101	0.0328421	0.00350862	0.0334938	-0.00589054	-0.212282	0.0183525	0.0472667	0.0717823	0.0371086	0.00385851	-0.0196001	0.0276139	0.109663	0.0445026	-0.0267828	0.0236741	0.0588102	0.0375111	0.0497853	0.0939703	0.0797436	0.01616	0.0658218		115.494	0.0453312	-0.0190984	-0.00293265	0.0144768	-0.0572506	-0.0107728	-0.202323	0.10154	0.111308	0.0939397	0.0869074	0.0615817	0.0448593	0.0853966	0.0992727	0.0659179	0.00847738	0.0266415	0.0389621	-0.0984255
	115.89	-0.0588594	-0.0603584	0.0272633	0.00929975	-0.00564127	-0.0191137	-0.0148787	-0.193609	0.0562482	0.0812579	0.0816787	0.056589	0.0534302	0.0283667	0.0597347	0.145752	0.0707086	0.0576964	0.0173912	0.0540958	0.0332179	0.0337227	0.0652254	0.0757422	0.02729	0.0659604		116.496	0.0454043	-0.0169276	0.0006122	0.0126834	-0.0464204	-0.00499865	-0.201333	0.116446	0.0987523	0.100504	0.0985131	0.0637866	0.0449004	0.0920283	0.0964614	0.0657424	0.0105796	0.0243632	0.0219203	-0.106153
	116.892	-0.0722742	-0.0644625	0.00974743	0.0292962	-0.0424812	-0.00789725	-0.0168626	-0.211157	0.0262419	0.0593171	0.0681383	0.0387682	0.00628107	-0.00597838	0.036364	0.0900629	0.0402132	0.0103126	0.0090193	0.0541288	0.0313864	0.0341407	0.0451519	0.0415829	0.00871	0.0610649		117.493	0.0418576	-0.0201502	-0.0013273	0.00918003	-0.05143	-0.0131378	-0.21142	0.10648	0.101932	0.0971392	0.0955721	0.0629239	0.0419448	0.086094	0.0905693	0.05976	0.00463945	0.0195863	0.0212672	-0.117605
	117.894	-0.0628174	-0.0630852	0.0306698	0.000738435	0.00195353	0.00873252	-0.0180653	-0.206845	0.0277421	0.0536256	0.072912	0.0427983	0.00209834	-0.0102306	0.0372321	0.0805681	0.0509486	-0.0137292	0.0136347	0.0830333	0.0385526	0.0295388	0.0776139	0.0612594	0.01412	0.061874		118.494	0.0431045	-0.0185709	-0.00255406	0.0102817	-0.0497944	-0.0138905	-0.216273	0.10829	0.0916332	0.0995945	0.0954244	0.0657613	0.0441915	0.0876041	0.0793215	0.0566936	-0.000569334	0.0121512	0.0142834	-0.124264
	118.89	-0.0786603	-0.0720924	0.0142768	0.0314454	-0.0103473	-0.0125614	-0.0107424	-0.180015	0.0150929	0.0441456	0.0704743	0.0366239	-0.0108021	-0.0160495	0.0238578	0.0506113	0.0313442	-0.0230978	0.00642069	0.0377557	0.0271704	0.0392313	0.060511	0.0586071	0.00555	0.0547603		119.495	0.041146	-0.0201073	-0.00311284	0.00879313	-0.0530258	-0.0183619	-0.217043	0.0991236	0.105394	0.0965151	0.0967974	0.0630089	0.0429335	0.0840197	0.0918571	0.0609661	0.00692317	0.0145077	0.0166068	-0.128579
	119.892	-0.0836773	-0.0766717	0.016106	0.000214039	0.0128814	-0.0306721	-0.0156504	-0.185855	0.0420056	0.0553259	0.074092	0.039533	0.0120433	0.00178747	0.0338091	0.105436	0.0503072	-0.0193582	-0.000581835	0.0653996	0.0144324	0.0213696	0.0761053	0.0556185	0.011	0.0615555		120.497	0.0388792	-0.0199501	-0.0035821	0.00784437	-0.0531904	-0.0163972	-0.211166	0.115969	0.0959628	0.101311	0.0990977	0.0657095	0.0438291	0.089073	0.091989	0.0587257	0.00510383	0.0106889	0.0149404	-0.13127
	120.894	-0.0781207	-0.0703358	0.0379019	0.0323051	-0.0144291	0.0163717	-0.0299836	-0.182682	0.042196	0.0693678	0.0785487	0.0470937	0.0295505	0.0162052	0.0496391	0.102453	0.0514143	0.0147688	0.00288401	0.0446738	0.0124482	0.0325578	0.0585686	0.0467628	0.01709	0.0597249		121.496	0.0371	-0.022491	-0.00421935	0.0068748	-0.0557068	-0.0205381	-0.213136	0.112006	0.103585	0.0987146	0.0994566	0.0672617	0.0423959	0.0826015	0.0903234	0.0559579	0.00518531	0.00750842	0.0216792	-0.129024
	121.89	-0.0829838	-0.0697643	0.0247862	-0.00194639	-0.0431849	-0.00443365	-0.053681	-0.216287	0.0287242	0.047938	0.0691542	0.0386398	0.0057298	-0.00204267	0.030556	0.0678062	0.0381047	-0.0283178	0.00686589	0.061039	0.0172273	0.0351799	0.0852711	0.0444993	0.00412	0.0643664		122.497	0.0363541	-0.0230957	-0.00475426	0.00854121	-0.0588442	-0.0216966	-0.21927	0.11207	0.126718	0.0982778	0.0945156	0.0678474	0.0431005	0.0833628	0.108572	0.0629239	0.00840571	0.00748313	0.00452017	-0.133629
	122.892	-0.0726444	-0.0722026	0.0224852	0.00703627	-0.0539298	-0.0203693	-0.0444317	-0.22312	0.019777	0.0371739	0.0618329	0.0315387	-0.0204477	-0.0292647	0.0248339	0.0269011	0.0102561	-0.0411548	0.0105631	0.0347175	0.00350939	0.0331595	0.0847412	0.0303193	-0.00578	0.0614526		123.497	0.036097	-0.0243847	-0.00349696	0.00553417	-0.0628045	-0.0224491	-0.232847	0.126377	0.11267	0.106447	0.109078	0.0705174	0.0458166	0.0889256	0.0988176	0.0576913	0.0067524	0.00279572	0.00829383	-0.138081
	123.894	-0.0842129	-0.0783694	0.0376897	0.0171	-0.0477091	0.0135657	-0.049034	-0.226114	0.0489006	0.063159	0.0681987	0.0405414	0.0281271	0.0155531	0.0434744	0.054429	0.0477008	-0.00395407	0.0038876	0.0223036	-0.00838945	0.0221212	0.015946	-0.0079555	0.00154	0.0636303		124.495	0.0366012	-0.0266122	-0.00388474	0.00800727	-0.0594461	-0.0238966	-0.238936	0.117283	0.116325	0.102648	0.103101	0.0696488	0.0457529	0.089998	0.09942	0.055096	0.00342623	-0.00176316	0.00572371	-0.132903
	124.897	-0.0958821	-0.0840569	0.0150461	0.00591893	-0.0128626	-0.0576838	-0.0570221	-0.228242	0.0451332	0.0534522	0.0648679	0.0342064	0.0117755	0.00203358	0.0324697	0.028212	0.0439001	-0.00162654	-0.00290353	0.0493404	-0.00647528	0.0359675	0.0282203	0.00597072	-0.00376	0.0638698		125.495	0.0355921	-0.0257642	-0.00467951	0.00631013	-0.0680558	-0.0293898	-0.2463	0.118804	0.10492	0.104943	0.106791	0.0734882	0.0473731	0.0940986	0.0897271	0.0482482	-0.000962087	-0.00743025	0.0122466	-0.147711
	125.892	-0.0806455	-0.0623178	0.0419755	0.0217946	-0.0188881	0.0127079	-0.0407671	-0.209866	0.0356017	0.0538137	0.0655725	0.0347205	0.0156161	-0.000992071	0.0432038	0.0425806	0.0456364	0.0178213	0.0104747	0.0541437	0.0315789	0.0412956	0.0283553	0.0453044	0.00953	0.0594403		126.497	0.0393973	-0.0219893	-0.00354592	0.00832178	-0.0643111	-0.0154759	-0.252394	0.104065	0.100735	0.100142	0.0984555	0.0713102	0.0455189	0.0911651	0.091494	0.0572825	0.00154798	-0.00632169	-0.0141518	-0.151557
	126.894	-0.0860954	-0.0660719	0.0134652	0.0125304	-0.0384043	-0.0373123	-0.0360174	-0.242938	0.0548015	0.0673608	0.0745256	0.0425312	0.04198	0.0254877	0.0520367	0.0668276	0.0499444	0.0440622	0.0104755	0.0285039	0.0190116	0.0287714	0.0293213	0.0324023	0.0078	0.0681385		127.5	0.0374641	-0.0243656	-0.00535122	0.00586579	-0.0712074	-0.0258941	-0.252694	0.10712	0.104266	0.102819	0.100617	0.0736963	0.0453983	0.0890265	0.0978448	0.0568579	0.000917133	-0.00689664	0.00141898	-0.156647
	127.896	-0.0880714	-0.0464944	0.0214727	0.0321563	0.0386997	0.0240444	-0.0475992	-0.22133	0.0377602	0.0539883	0.0692315	0.0432127	0.0385647	0.013562	0.0364822	0.0459081	0.0541481	0.0226822	0.00953355	0.0351741	0.0105658	0.031961	0.063253	0.053974	0.01387	0.0622258		128.496	0.0390001	-0.0246414	-0.00477823	0.0048081	-0.0671728	-0.0215952	-0.265534	0.101202	0.106274	0.0993084	0.102534	0.0717558	0.0449681	0.0929731	0.0976209	0.055577	-0.00044065	-0.0130298	-0.0183319	-0.16024
	128.898	-0.0941334	-0.0636489	0.0408426	0.00808311	-0.0687863	0.00283994	-0.0430241	-0.212073	0.0512345	0.0540672	0.0693078	0.0384714	0.029348	0.0154927	0.0379236	0.0484978	0.056444	0.0325376	0.018078	0.048663	0.0241721	0.0317538	0.0518175	0.0443316	0.00926	0.0639496		129.498	0.0388702	-0.0281154	-0.00590587	0.00649783	-0.0820016	-0.0326272	-0.266812	0.104383	0.0958339	0.0982475	0.0951896	0.0688962	0.0418916	0.0912656	0.0925709	0.0545455	-0.00234542	-0.0138557	0.00145092	-0.157844
	129.894	-0.104363	-0.0634183	0.0155403	-0.00325203	-0.0646198	-0.0591112	-0.0666121	-0.228333	0.0504994	0.0516589	0.0694054	0.0356434	0.0242367	0.00610073	0.037363	0.0388697	0.0279192	0.010699	0.00495684	0.0254811	-0.0224776	0.0258447	0.0160526	-0.000883341	-0.0072	0.0646065		130.499	0.0389302	-0.0259033	-0.00589577	0.00806717	-0.0726518	-0.0303014	-0.269427	0.109673	0.107417	0.0982165	0.0981512	0.0682655	0.0446343	0.089424	0.0968881	0.0590951	-0.0015871	-0.0118273	-0.015679	-0.171502
	130.896	-0.0942487	-0.0753529	0.0203326	0.0258276	-0.109839	0.0105358	-0.0546	-0.222918	0.0567648	0.0591562	0.07112	0.0431805	0.0468271	0.0275242	0.046325	0.0652888	0.0597283	0.0275906	0.00581847	0.0608779	0.0123719	0.0341124	0.0307944	0.0325423	0.00749	0.0702604		131.495	0.0358454	-0.0267831	-0.00640173	0.00506585	-0.079457	-0.0300422	-0.274353	0.108852	0.102861	0.102033	0.0985854	0.0677862	0.045483	0.0945954	0.0826197	0.0490663	-0.00620683	-0.0224049	-0.0106239	-0.175554
	131.73	-0.0521057	-0.0309971	0.0804887	0.0835128	0.0503869	0.111352	-0.0481927	-0.156462	0.130201	0.139876	0.0992089	0.0902377	0.111151	0.106627	0.112266	0.14708	0.13011	0.105503	0.00853175	0.0655587	0.0364725	0.0592679	0.0843456	0.0974989	0.06508	0.0733		132.504	0.0370549	-0.0216238	-0.00404229	0.00600058	-0.0655334	-0.0250885	-0.28048	0.11059	0.119967	0.0967796	0.0963798	0.0643688	0.0419241	0.0896439	0.0934185	0.05564	-0.00196825	-0.0202176	-0.012156	-0.178696
	132.75	-0.0859316	-0.0458341	0.0113079	0.0488478	-0.0200754	0.0081394	-0.0394015	-0.201713	0.0789243	0.0647349	0.074551	0.0518754	0.0485391	0.0465766	0.0590501	0.0800911	0.0649323	0.0608183	0.0293711	0.0602654	0.015639	0.0524074	0.0604031	0.0784018	0.02508	0.0652435		133.944	0.0369289	-0.0221608	-0.00358912	0.00778128	-0.0675626	-0.0268491	-0.283473	0.121396	0.112064	0.105665	0.104987	0.0702907	0.0478021	0.100621	0.106421	0.0687334	0.00920927	-0.0134361	-0.00133293	-0.168671
	133.752	-0.0501832	-0.0149533	0.028088	0.0151953	0.0557895	0.00502466	-0.00248586	-0.166056	0.065196	0.0571723	0.0703491	0.0536645	0.0415702	0.0119561	0.0564595	0.07443	0.0684083	0.027896	0.053243	0.0653153	0.00271586	0.0652093	0.0412712	0.0695239	0.02895	0.0526133		134.965	0.0378587	-0.016619	0.00604509	0.0106942	-0.0487222	-0.00601075	-0.281636	0.113373	0.107863	0.0956189	0.0997565	0.0788391	0.052555	0.0995027	0.0920447	0.070346	0.00619546	-0.0144879	0.00104995	-0.109352
	134.754	-0.0251023	0.0246218	0.0436712	0.02117	-0.0101443	0.00732917	0.036907	-0.134589	0.0712958	0.0524355	0.0708639	0.0503082	0.0107311	-0.00918288	0.0344967	0.0511856	0.05231	-0.0242198	0.101335	0.0985645	0.0492412	0.110469	0.0738618	0.115081	0.03636	0.0541832		135.966	0.0472617	0.000184923	0.0311485	0.0270293	-0.0105701	0.024845	-0.243634	0.10355	0.117177	0.103236	0.104347	0.0955076	0.0681414	0.112747	0.1032	0.0906292	0.0305761	-0.000863377	0.0400554	-0.00591181
	135.756	0.00180273	0.0580963	0.0116029	0.0311924	0.0325668	0.0258771	0.0682268	-0.0718005	0.0790501	0.0642693	0.0798818	0.0673398	0.00731564	-0.00267043	0.065667	0.0993938	0.0753806	0.0395806	0.148505	0.112426	0.072298	0.155307	0.0880318	0.14842	0.06074	0.0527903		136.968	0.0597632	0.0245283	0.0647383	0.050032	0.0324158	0.059354	-0.190318	0.106851	0.144169	0.110531	0.108521	0.115354	0.0927895	0.130608	0.117823	0.123455	0.0628621	0.0228722	0.0844115	0.108216
	136.752	0.0221054	0.0796308	0.0162278	0.0255377	0.0658997	0.00108898	0.106906	-0.0127534	0.070906	0.0643267	0.0841461	0.0792797	-0.00500352	-0.00960679	0.0674012	0.0987661	0.0933327	-0.0158415	0.189321	0.150684	0.054433	0.17234	0.107679	0.170073	0.06987	0.0604898		137.965	0.0744782	0.0565507	0.101193	0.0777847	0.0723393	0.098834	-0.121474	0.1323	0.151058	0.126707	0.12788	0.140482	0.117142	0.155417	0.131627	0.152328	0.0967252	0.0477546	0.145134	0.206966
	137.754	0.0686519	0.122999	0.0473711	0.0363705	0.114985	0.0590018	0.157849	0.0398873	0.0964772	0.072408	0.0940713	0.0920636	0.00498562	-0.00519897	0.0767944	0.150304	0.122886	-0.0303228	0.213322	0.17145	0.085691	0.204682	0.118692	0.189058	0.09602	0.0645215		138.966	0.088909	0.084917	0.137728	0.106488	0.110499	0.13151	-0.0642121	0.129995	0.167476	0.130588	0.131348	0.165179	0.142957	0.173385	0.130586	0.176057	0.122376	0.0708265	0.20277	0.311299
	138.756	0.0941594	0.146378	0.0505754	0.022409	0.0852101	0.0227874	0.186814	0.119322	0.139863	0.128674	0.114775	0.124775	0.047851	0.0374956	0.123884	0.24528	0.188099	0.0435519	0.252649	0.213576	0.104477	0.235209	0.164317	0.241068	0.13055	0.0732396		139.968	0.106121	0.117117	0.173504	0.134833	0.146691	0.167291	-0.000735906	0.142738	0.178661	0.139619	0.147418	0.187774	0.164575	0.196393	0.142765	0.202423	0.155553	0.102696	0.254235	0.390259
	139.758	0.118795	0.183418	0.0528711	0.0539657	0.0953898	0.0507362	0.211435	0.19481	0.14052	0.117282	0.117462	0.136157	0.0241003	0.0330285	0.127901	0.256208	0.18436	0.021456	0.283663	0.196447	0.0906856	0.251664	0.163001	0.243125	0.13952	0.0782592		140.97	0.122895	0.147529	0.207212	0.164058	0.181364	0.195719	0.0552449	0.144736	0.154183	0.148198	0.153826	0.206849	0.187126	0.207813	0.145685	0.220982	0.177834	0.134502	0.311821	0.45849
	140.754	0.148479	0.205999	0.0553495	0.065089	0.0992895	0.042049	0.261378	0.259737	0.138619	0.119776	0.122373	0.149317	0.02042	0.0175857	0.129597	0.272906	0.19995	0.0158807	0.304812	0.217659	0.102363	0.283228	0.196449	0.273935	0.15426	0.0922569		141.966	0.134799	0.17208	0.237289	0.186857	0.215487	0.22096	0.109841	0.119676	0.179161	0.145008	0.150967	0.221967	0.203655	0.213451	0.166363	0.250035	0.212135	0.177077	0.346842	0.510062
	141.756	0.173422	0.241246	0.0226424	0.0453663	0.0989542	0.0180461	0.304511	0.286791	0.146724	0.127221	0.133791	0.164195	0.00851657	0.0131894	0.132519	0.296034	0.202231	0.00218761	0.329679	0.22127	0.0978389	0.292569	0.162436	0.265819	0.1578	0.105728		142.968	0.145326	0.195131	0.262645	0.207659	0.236916	0.245263	0.158237	0.145319	0.180723	0.162916	0.16403	0.239856	0.222195	0.228507	0.167595	0.268949	0.233583	0.216061	0.387384	0.549467
	142.758	0.205729	0.270826	0.0496317	0.0710536	0.133766	0.0519802	0.344879	0.327142	0.164091	0.152511	0.147796	0.185072	0.0309007	0.0371599	0.149549	0.353027	0.245965	0.0513673	0.352064	0.252224	0.118377	0.32171	0.23053	0.29825	0.1894	0.109291		143.97	0.157268	0.219103	0.288663	0.228602	0.259543	0.27126	0.201901	0.143834	0.197422	0.16227	0.168125	0.247878	0.233371	0.230361	0.172558	0.288039	0.257691	0.259894	0.419993	0.569845
	143.754	0.231046	0.302214	0.0515849	0.0395369	0.202888	0.0374329	0.36686	0.354062	0.15042	0.142965	0.146282	0.188396	0.00427444	0.000557639	0.142209	0.337098	0.254573	-0.0292338	0.379385	0.257789	0.139156	0.349483	0.257152	0.352272	0.1941	0.130027		144.966	0.168766	0.237392	0.311752	0.249097	0.280155	0.290952	0.233226	0.14091	0.211273	0.170598	0.168066	0.257331	0.242087	0.236819	0.176345	0.306627	0.285097	0.302271	0.432928	0.588965
	144.756	0.249385	0.331105	0.0416839	0.0941306	0.17117	0.0520687	0.395546	0.362644	0.148914	0.13513	0.15309	0.203079	0.000815079	-0.00457457	0.142241	0.361336	0.247929	-0.0486095	0.396557	0.276763	0.123561	0.364352	0.246566	0.334717	0.19915	0.135936		145.968	0.174799	0.254088	0.329101	0.262596	0.29449	0.301802	0.260509	0.154927	0.202406	0.174227	0.176456	0.263717	0.249661	0.242491	0.185392	0.322949	0.311416	0.347337	0.438469	0.594949
	145.758	0.283583	0.351406	0.0565879	0.0654973	0.251191	0.0528605	0.422101	0.355303	0.174317	0.154616	0.166624	0.221798	0.0203863	0.0270421	0.165828	0.429054	0.292848	0.00416941	0.414418	0.277249	0.132476	0.401226	0.260328	0.360771	0.22257	0.139507		146.97	0.181171	0.269514	0.345915	0.277869	0.313323	0.317827	0.277502	0.151119	0.203174	0.175247	0.172379	0.26851	0.257688	0.246018	0.183935	0.339848	0.332186	0.385566	0.450536	0.597647
	146.76	0.309956	0.388898	0.0817761	0.103878	0.274938	0.10888	0.449869	0.389338	0.188086	0.168138	0.178456	0.23549	0.00572692	0.0159905	0.177204	0.434688	0.311672	0.012663	0.431296	0.288026	0.145127	0.424899	0.265467	0.383218	0.24057	0.143561		147.972	0.185199	0.282761	0.358611	0.286115	0.324695	0.330427	0.293123	0.146414	0.205899	0.173779	0.171723	0.272145	0.259469	0.24557	0.195177	0.35702	0.356303	0.426806	0.461479	0.599692
	147.756	0.333952	0.397645	0.0723052	0.0694874	0.257133	0.0600827	0.451362	0.381522	0.211182	0.188421	0.187924	0.25087	0.0273233	0.0240388	0.191037	0.461412	0.346003	0.0221662	0.439032	0.308085	0.144402	0.435101	0.300897	0.386776	0.24784	0.149167		148.968	0.190201	0.295961	0.369991	0.295307	0.339857	0.345889	0.300606	0.148762	0.200225	0.178465	0.174904	0.275928	0.264481	0.248158	0.209293	0.371613	0.378643	0.45544	0.462037	0.603604
	148.758	0.341474	0.41329	0.0420555	0.0699925	0.245742	0.0448706	0.445203	0.367545	0.181538	0.154403	0.182948	0.255584	-0.00948375	-0.0168063	0.159826	0.414524	0.325385	-0.0608636	0.431527	0.315403	0.138339	0.455371	0.296654	0.405878	0.23335	0.162959		149.97	0.19499	0.306663	0.379214	0.301838	0.355607	0.356799	0.309934	0.135089	0.215773	0.170532	0.166466	0.276147	0.265209	0.246334	0.193117	0.379175	0.391008	0.478306	0.465756	0.603645
	149.76	0.360611	0.437048	0.0589671	0.0657751	0.263275	0.0679876	0.459862	0.358731	0.202874	0.189932	0.201358	0.275457	0.0290648	0.0219002	0.190054	0.459826	0.359829	0.013539	0.434954	0.303955	0.133622	0.467901	0.28422	0.377736	0.25077	0.154318		150.972	0.193475	0.312588	0.383605	0.305796	0.353577	0.359357	0.315848	0.152311	0.210281	0.175724	0.171975	0.277791	0.268189	0.248116	0.200617	0.390237	0.409517	0.49883	0.455015	0.60217
	150.756	0.381805	0.460581	0.0550006	0.0782352	0.251489	0.0830411	0.462076	0.400362	0.199067	0.176407	0.202178	0.280991	0.0113798	0.0102811	0.182823	0.45378	0.363795	-0.00435358	0.4343	0.303521	0.136603	0.46576	0.237871	0.388367	0.25064	0.160106		151.976	0.196424	0.320333	0.388065	0.311549	0.365469	0.371057	0.319312	0.148146	0.213848	0.170046	0.165766	0.275889	0.26462	0.243286	0.208475	0.398406	0.424262	0.517916	0.463391	0.599079
	151.758	0.394677	0.452209	0.0489421	0.0866867	0.284793	0.0857628	0.471466	0.369604	0.2094	0.195958	0.212927	0.295749	0.0212574	0.0299804	0.198641	0.476445	0.398459	0.0177749	0.433947	0.29026	0.127209	0.48306	0.262748	0.378603	0.25944	0.158597		152.97	0.199105	0.323354	0.389721	0.314431	0.364155	0.37008	0.320639	0.148595	0.216994	0.168841	0.167391	0.27554	0.262776	0.241201	0.214326	0.410467	0.438824	0.531499	0.476297	0.602164
	152.76	0.391601	0.457024	0.0393108	0.0855445	0.213727	0.0608219	0.457633	0.354227	0.216988	0.19731	0.217631	0.298996	0.0115773	0.0143425	0.17882	0.450563	0.380308	0.00142899	0.435459	0.313796	0.106093	0.481451	0.271827	0.396881	0.25139	0.162042		153.973	0.195928	0.328892	0.387733	0.315374	0.373004	0.377589	0.327661	0.158592	0.194551	0.174371	0.169027	0.272514	0.260122	0.240098	0.221543	0.416355	0.445957	0.540151	0.458807	0.599015
	153.762	0.41032	0.471387	0.0550181	0.0840407	0.291489	0.0649719	0.48034	0.352997	0.241508	0.201812	0.230933	0.311144	0.0272495	0.027883	0.193303	0.488424	0.412986	0.0239161	0.436547	0.322598	0.13203	0.488241	0.293382	0.41204	0.26894	0.163303		154.974	0.195898	0.328611	0.385903	0.315208	0.375966	0.381626	0.322536	0.138214	0.20015	0.167211	0.156403	0.267412	0.253993	0.230778	0.217468	0.41874	0.452771	0.544893	0.468972	0.597026
	154.758	0.412652	0.473876	0.0553902	0.0610077	0.282164	0.0796508	0.455855	0.348469	0.220836	0.19268	0.229989	0.311793	0.0167717	0.0164433	0.190074	0.467919	0.402059	-0.00805399	0.434165	0.305325	0.116239	0.4903	0.277486	0.398751	0.25966	0.164666		155.976	0.19294	0.327245	0.383953	0.314187	0.377034	0.385104	0.319969	0.139069	0.194978	0.170598	0.157832	0.261841	0.249492	0.225104	0.21203	0.420374	0.458264	0.550134	0.468475	0.596434
	155.76	0.423879	0.481613	0.0534688	0.081577	0.270286	0.0742482	0.473782	0.336314	0.222532	0.202297	0.24339	0.316219	0.00366949	0.00891437	0.193237	0.464648	0.402342	-0.0111204	0.434371	0.306576	0.129719	0.502594	0.314341	0.428221	0.26488	0.168458		156.972	0.190948	0.326487	0.379445	0.313081	0.381874	0.38627	0.32074	0.143882	0.197427	0.169592	0.156518	0.259565	0.245683	0.222685	0.211598	0.423433	0.46259	0.553298	0.464308	0.592261
	156.762	0.422907	0.480464	0.0512132	0.0586682	0.301271	0.0577165	0.467062	0.359018	0.243428	0.195434	0.247733	0.333878	0.0243969	0.0257152	0.202144	0.490724	0.432428	0.0366015	0.413857	0.265665	0.0915468	0.485821	0.289197	0.401829	0.26578	0.166091		157.974	0.188629	0.324617	0.373754	0.309644	0.381334	0.390416	0.311406	0.145165	0.202122	0.169474	0.150593	0.254695	0.238822	0.219876	0.220473	0.426716	0.468584	0.558066	0.472019	0.58792
	157.764	0.435093	0.483334	0.0500947	0.0625878	0.224946	0.0922324	0.458398	0.337466	0.238345	0.201722	0.251043	0.33378	0.0321459	0.0325121	0.202747	0.496329	0.432085	0.0363275	0.407708	0.258156	0.100639	0.489216	0.250897	0.387395	0.2623	0.16233		158.976	0.184691	0.318953	0.367075	0.304118	0.38265	0.385505	0.313681	0.146414	0.204946	0.166844	0.152307	0.250375	0.23421	0.219096	0.216947	0.423675	0.468802	0.557837	0.464354	0.587028
	158.76	0.427086	0.482244	0.0629023	0.0654996	0.275522	0.076215	0.459862	0.354922	0.228429	0.20196	0.259532	0.336353	0.0331702	0.0347161	0.205624	0.481187	0.437177	0.0343411	0.405781	0.277399	0.108184	0.496772	0.271706	0.382297	0.26662	0.16128		159.978	0.181941	0.314106	0.359873	0.2988	0.38032	0.388271	0.306953	0.148238	0.216488	0.166013	0.153703	0.246494	0.22727	0.215201	0.208348	0.420652	0.465845	0.554948	0.461852	0.581071
	159.762	0.436861	0.484545	0.051722	0.0759629	0.276754	0.0350504	0.470276	0.342548	0.236824	0.193607	0.255273	0.333487	0.024	0.0289533	0.203394	0.468322	0.436976	0.033659	0.391722	0.247838	0.0980619	0.47287	0.2292	0.375613	0.25848	0.163223		160.974	0.1783	0.308247	0.351385	0.292922	0.381973	0.38959	0.299849	0.152814	0.191286	0.16863	0.157198	0.242723	0.220289	0.216938	0.208031	0.420369	0.467311	0.555418	0.453139	0.58126
	160.764	0.429954	0.482409	0.0298662	0.0716085	0.286008	0.0248056	0.461004	0.362231	0.235197	0.183781	0.259234	0.33345	0.0168085	0.0305183	0.198304	0.480261	0.434551	0.00183076	0.376732	0.218423	0.089401	0.468115	0.23941	0.372017	0.25358	0.167652		161.977	0.173905	0.298965	0.342054	0.284319	0.374368	0.383568	0.293095	0.138719	0.187779	0.162695	0.149619	0.234614	0.211966	0.212064	0.209024	0.417949	0.469239	0.557088	0.456799	0.577373
	161.766	0.426631	0.47315	0.0301459	0.0843255	0.293355	0.0319527	0.446554	0.343217	0.241153	0.203357	0.266202	0.335782	0.0290243	0.039487	0.191936	0.484542	0.432975	0.0410691	0.356183	0.211763	0.0807385	0.472016	0.214509	0.365929	0.254	0.161117		162.978	0.172017	0.291709	0.332646	0.279855	0.377128	0.386191	0.279461	0.143043	0.1884	0.161542	0.145375	0.226842	0.205695	0.214313	0.205546	0.412119	0.46732	0.553964	0.451927	0.573984
	162.762	0.422747	0.473997	0.0579886	0.103331	0.270837	0.0843718	0.471446	0.352233	0.219104	0.17861	0.262444	0.331066	0.012996	0.0177359	0.172298	0.463113	0.416131	0.0123402	0.356853	0.208247	0.110495	0.472296	0.220141	0.360538	0.25214	0.158693		163.974	0.16858	0.28464	0.324168	0.272851	0.379422	0.385231	0.274857	0.137497	0.186673	0.159929	0.144149	0.219898	0.198509	0.217269	0.198424	0.409095	0.466673	0.552323	0.454241	0.572297
	163.764	0.435731	0.479359	0.0478472	0.074704	0.225619	0.066064	0.457275	0.334825	0.210966	0.167416	0.261432	0.322327	-0.000884668	0.0123371	0.170323	0.443933	0.41782	0.000983006	0.33476	0.192149	0.086496	0.449901	0.252365	0.356331	0.24167	0.161166		164.976	0.163424	0.277397	0.313138	0.266157	0.378994	0.385286	0.262029	0.140108	0.199421	0.154963	0.141938	0.212282	0.193398	0.218127	0.194715	0.401432	0.460161	0.549683	0.445195	0.571774
	164.766	0.425028	0.472333	0.0382113	0.0941096	0.301804	0.0657819	0.454185	0.34227	0.220362	0.167689	0.26631	0.325055	0.0186115	0.0122808	0.176215	0.447992	0.411784	0.00761125	0.312699	0.178771	0.0748343	0.451577	0.206075	0.350089	0.24257	0.158823		165.978	0.159166	0.268593	0.302101	0.260846	0.369007	0.377895	0.254679	0.147685	0.179501	0.158468	0.147088	0.208516	0.189607	0.218704	0.19302	0.395362	0.458613	0.550391	0.447771	0.565506
	165.762	0.422168	0.45872	0.0342147	0.0649288	0.186316	0.0398644	0.42774	0.336011	0.227446	0.187535	0.269168	0.322892	0.0320956	0.036706	0.17992	0.491338	0.434989	0.0181011	0.309272	0.177051	0.0855361	0.429471	0.199104	0.341652	0.23801	0.157574		166.98	0.156419	0.262483	0.292394	0.25517	0.37372	0.378637	0.238867	0.134166	0.171939	0.15735	0.141328	0.202313	0.183011	0.213969	0.192409	0.389662	0.456844	0.54912	0.44527	0.563597
	166.766	0.420215	0.471833	0.049813	0.074605	0.231087	0.061898	0.450795	0.329801	0.228422	0.196093	0.270959	0.328975	0.0310647	0.0397817	0.19021	0.483157	0.427265	0.0342155	0.280221	0.178578	0.0659714	0.421945	0.183765	0.313409	0.24017	0.153945		167.977	0.150573	0.252351	0.279331	0.246908	0.363824	0.370935	0.224835	0.141099	0.190321	0.149525	0.139554	0.19794	0.177271	0.205556	0.189483	0.380981	0.448204	0.544932	0.449747	0.55792
	167.766	0.414806	0.460855	0.04908	0.05539	0.231041	0.041973	0.445289	0.326914	0.208394	0.165356	0.261667	0.310628	0.00919571	0.009409	0.153008	0.458689	0.402133	0.0030538	0.278137	0.15054	0.0684392	0.40617	0.173337	0.307615	0.22463	0.156733		168.979	0.148932	0.244414	0.270643	0.241067	0.361094	0.370749	0.208824	0.140612	0.180247	0.154337	0.14342	0.191985	0.173179	0.206285	0.184524	0.369035	0.439672	0.539262	0.433609	0.554269
	168.762	0.417734	0.442062	0.0627928	0.0929589	0.259603	0.0510614	0.443341	0.315255	0.209312	0.162245	0.263398	0.30309	0.00500324	0.0106958	0.150935	0.44342	0.399948	0.0107546	0.266329	0.148807	0.0916007	0.386346	0.187216	0.334651	0.22744	0.14974		169.98	0.141788	0.232333	0.259523	0.23109	0.350948	0.367945	0.188032	0.136571	0.171561	0.148154	0.143986	0.185377	0.165932	0.201923	0.191398	0.363205	0.440988	0.540535	0.429177	0.550152
	169.764	0.403073	0.442625	0.0435057	0.0633851	0.187069	0.0425307	0.418592	0.30393	0.213975	0.178297	0.270375	0.304357	0.0374242	0.0305321	0.167377	0.48218	0.41975	0.0315721	0.230401	0.13314	0.051633	0.367656	0.131291	0.253568	0.21701	0.149197		170.976	0.137968	0.225472	0.249422	0.224309	0.352257	0.364118	0.173201	0.130664	0.172911	0.146697	0.135508	0.180314	0.16122	0.193591	0.179127	0.345421	0.429056	0.532579	0.431437	0.550163
	170.766	0.383902	0.418894	0.0159177	0.0538902	0.170793	0.0191453	0.423713	0.300905	0.214297	0.167467	0.262928	0.292173	0.0179304	0.0247251	0.152667	0.451166	0.413672	0.029019	0.227663	0.110736	0.0761922	0.357887	0.166836	0.269721	0.20926	0.147657		171.978	0.135971	0.217243	0.239353	0.217504	0.345823	0.359677	0.156033	0.13213	0.160586	0.146298	0.137491	0.175094	0.15539	0.187802	0.174499	0.331776	0.421092	0.526297	0.434591	0.544426
	171.762	0.391589	0.430024	0.0171218	0.050637	0.143299	0.0370645	0.424231	0.280658	0.200093	0.169581	0.259259	0.290652	0.0341154	0.0295193	0.145675	0.470233	0.406639	0.0331869	0.209715	0.0888607	0.0492621	0.330807	0.0918428	0.250255	0.20143	0.149508		172.98	0.131844	0.209119	0.229296	0.209492	0.341186	0.356634	0.124107	0.132015	0.159922	0.142211	0.133277	0.174063	0.151525	0.181976	0.185962	0.323454	0.415793	0.527934	0.426833	0.5404
	172.764	0.3809	0.414994	0.0291315	0.0713449	0.14226	0.0165522	0.428665	0.287919	0.21908	0.17515	0.262494	0.293228	0.0348962	0.0466596	0.171707	0.475632	0.421494	0.0730181	0.202889	0.116624	0.0560444	0.321518	0.107008	0.216389	0.2069	0.144197		173.982	0.128748	0.205767	0.223641	0.202047	0.346878	0.360268	0.106634	0.123854	0.16572	0.139126	0.132683	0.17041	0.147581	0.178413	0.179014	0.307973	0.403236	0.521126	0.433116	0.539063
	173.766	0.370673	0.408224	0.0247962	0.0424602	0.128416	0.0426587	0.431509	0.286051	0.191653	0.152475	0.250869	0.270869	0.0210392	0.0200966	0.13799	0.443719	0.386979	-0.0266318	0.174415	0.105647	0.0414717	0.295162	0.0993783	0.197442	0.18739	0.146383		174.984	0.124161	0.192771	0.212953	0.194488	0.336429	0.350966	0.0727748	0.137213	0.157936	0.146889	0.136519	0.167604	0.145976	0.175891	0.169333	0.290273	0.391134	0.514653	0.416006	0.535082
	174.769	0.369796	0.397697	0.0565972	0.0533998	0.104628	0.0308361	0.429096	0.296782	0.190848	0.151118	0.245106	0.265571	0.0174616	0.00172164	0.138653	0.433457	0.381499	-0.016155	0.173092	0.0901215	0.0324124	0.267602	0.0573673	0.170732	0.18081	0.145471		175.98	0.124711	0.186975	0.204466	0.187383	0.337289	0.349751	0.0414403	0.122205	0.163163	0.138513	0.128065	0.162648	0.140077	0.16306	0.157563	0.269798	0.372773	0.504628	0.419296	0.530262
	175.77	0.362583	0.387259	0.0440393	0.028226	0.124383	0.0400246	0.413012	0.29464	0.17263	0.147339	0.245762	0.259631	0.0240081	0.011359	0.138577	0.438892	0.376996	0.0189174	0.165967	0.098747	0.0230422	0.241805	0.0691613	0.141399	0.17785	0.140637		176.982	0.120303	0.176742	0.195046	0.181134	0.324342	0.339629	0.0028884	0.140097	0.149655	0.144615	0.13789	0.159803	0.138222	0.165549	0.164893	0.257801	0.361744	0.503498	0.420263	0.524082
	176.766	0.351603	0.381244	0.0302776	0.0411537	0.174119	0.0591929	0.412509	0.307742	0.166915	0.144132	0.242038	0.243493	0.00869946	0.0105278	0.124164	0.438549	0.347077	-0.00954865	0.156399	0.069197	0.0362971	0.225009	0.0547258	0.114645	0.17209	0.140161		177.984	0.116726	0.16878	0.188479	0.174548	0.317426	0.334002	-0.0320269	0.125491	0.148828	0.136124	0.128147	0.1536	0.133228	0.157226	0.153716	0.24129	0.340585	0.495747	0.397715	0.521644
	177.768	0.33785	0.358649	0.0624616	0.0386788	0.0486884	0.0465823	0.398408	0.281644	0.166239	0.141768	0.235676	0.241771	0.0218293	0.0109999	0.120042	0.424894	0.356945	-0.00288096	0.142983	0.0926808	0.0527029	0.215117	0.0868837	0.129307	0.16708	0.133161		178.98	0.112023	0.156284	0.177488	0.168046	0.299161	0.315205	-0.0693441	0.126534	0.15239	0.132975	0.126362	0.151909	0.13127	0.153468	0.146593	0.224917	0.317021	0.489684	0.400562	0.518255
	178.77	0.318395	0.344122	0.0431014	0.027043	0.0791608	0.0511379	0.396952	0.266939	0.162792	0.133982	0.228764	0.234483	0.0120996	0.0035217	0.114106	0.421867	0.356787	0.0167244	0.138756	0.0815263	0.0618099	0.186253	0.1029	0.111258	0.16227	0.129549		179.982	0.108727	0.149391	0.170023	0.165076	0.296425	0.311175	-0.100572	0.130193	0.134827	0.133025	0.134864	0.147096	0.126232	0.150703	0.13754	0.212267	0.292988	0.481085	0.398752	0.509574
	179.766	0.300293	0.328024	0.0397801	0.0597874	0.0965254	0.0422649	0.386223	0.263751	0.139536	0.118543	0.219096	0.21763	0.00154162	-0.00466567	0.0978967	0.404137	0.336017	-0.0230843	0.135253	0.090973	0.0556368	0.176391	0.093058	0.0997927	0.1531	0.125954		180.984	0.105124	0.144058	0.163277	0.161341	0.286994	0.309795	-0.125138	0.135044	0.135731	0.12467	0.125834	0.146448	0.123789	0.147041	0.141894	0.201294	0.268186	0.473748	0.401896	0.504771
	180.769	0.291508	0.302911	0.036049	0.033268	0.0796784	0.00202709	0.380734	0.232008	0.175133	0.137069	0.227577	0.223767	0.0343271	0.0328273	0.123543	0.454377	0.367566	0.0378128	0.124511	0.120927	0.0698396	0.165153	0.0940914	0.112734	0.16081	0.12499		181.986	0.101466	0.136073	0.156503	0.156529	0.270517	0.290444	-0.154714	0.122279	0.130088	0.130744	0.123918	0.142516	0.121989	0.142969	0.139821	0.192551	0.244406	0.467018	0.387049	0.498346
	181.77	0.27525	0.285565	0.0523615	0.0370473	-0.00406205	0.021817	0.36935	0.241911	0.163644	0.12974	0.220768	0.210142	0.0298241	0.028991	0.110786	0.441576	0.338279	0.0264681	0.117609	0.0902483	0.05396	0.144775	0.0937047	0.114005	0.14974	0.122827		182.982	0.101737	0.133228	0.153298	0.151967	0.27131	0.291515	-0.179471	0.126853	0.143372	0.125509	0.121721	0.140396	0.117742	0.137156	0.122434	0.178098	0.214274	0.451746	0.390182	0.495481
	182.766	0.254126	0.259712	0.0322834	0.0429067	-0.0011989	-0.0023645	0.389922	0.269619	0.138774	0.104879	0.211661	0.194935	0.00110522	-0.0063826	0.0818891	0.400893	0.318632	-0.000358698	0.12323	0.0824271	0.0618102	0.13537	0.0950822	0.097849	0.13695	0.124117		183.984	0.0988746	0.126941	0.146906	0.148526	0.25726	0.274783	-0.198529	0.127851	0.135776	0.130168	0.123813	0.138959	0.113987	0.13448	0.135981	0.173703	0.199641	0.449601	0.380725	0.490447
	183.77	0.233741	0.238907	0.0519498	0.0431717	-0.00712206	0.0153773	0.376223	0.250921	0.171988	0.143252	0.213934	0.208724	0.0327064	0.0434752	0.11646	0.467444	0.34598	0.0326222	0.103489	0.0967757	0.0790738	0.137654	0.101646	0.0944078	0.1497	0.122114		184.986	0.0956344	0.122891	0.142263	0.142735	0.246807	0.268621	-0.216626	0.14089	0.122898	0.129118	0.126764	0.137323	0.111435	0.13653	0.126132	0.1576	0.174235	0.432495	0.37624	0.480256
	184.771	0.205659	0.197088	0.0452371	0.0299178	-0.0148403	0.00823064	0.374984	0.247928	0.145305	0.111909	0.206605	0.186883	0.0222832	0.00945773	0.0944817	0.432082	0.302022	-0.00257232	0.106166	0.0761327	0.0593583	0.123465	0.0597124	0.0908256	0.12993	0.119349		185.982	0.0915533	0.11505	0.137055	0.136888	0.226409	0.25387	-0.231072	0.121234	0.138493	0.118584	0.116228	0.131058	0.108123	0.130886	0.132677	0.155678	0.165112	0.427333	0.37657	0.473945
	185.772	0.167502	0.182062	0.0359626	0.0387924	-0.0312359	0.0109434	0.370245	0.254567	0.130552	0.0993768	0.196615	0.175123	0.00129712	-0.00193776	0.0847244	0.402188	0.299253	-0.0059391	0.0926724	0.0860743	0.054699	0.116299	0.0695928	0.112492	0.12258	0.11631		186.985	0.0886915	0.109929	0.129061	0.131443	0.215825	0.244958	-0.249098	0.129957	0.131177	0.126438	0.122542	0.130465	0.10644	0.134308	0.126525	0.147695	0.148311	0.413367	0.37033	0.469395
	186.768	0.147488	0.162182	0.0310289	0.0624198	0.0182184	0.0151627	0.348246	0.236952	0.138371	0.103181	0.19917	0.174299	0.0199133	0.0061613	0.0868023	0.410195	0.299583	0.0146111	0.0840041	0.0758428	0.0425462	0.096081	0.0775655	0.0479758	0.12075	0.110171		187.986	0.0879698	0.107307	0.124598	0.126521	0.207482	0.232063	-0.256841	0.131219	0.130768	0.12472	0.118876	0.124175	0.1031	0.130443	0.129302	0.145207	0.138426	0.401629	0.361574	0.461068
	187.772	0.137344	0.141376	0.0253975	0.0514724	0.0437027	0.0386052	0.374466	0.253144	0.128634	0.111623	0.193357	0.166352	0.00793473	0.000500118	0.0866656	0.420595	0.286258	0.0156115	0.0854076	0.086511	0.055419	0.0941466	0.0840786	0.0758782	0.12352	0.111111		188.989	0.0868365	0.10288	0.120544	0.123208	0.193922	0.223904	-0.265844	0.136216	0.143443	0.131806	0.120589	0.124899	0.103141	0.130777	0.12851	0.137378	0.124386	0.387932	0.355716	0.450512
	188.772	0.118035	0.105531	0.0416624	0.0374264	0.0174562	0.0166256	0.358302	0.249633	0.104136	0.0939501	0.186369	0.156907	-0.0090553	-0.0177386	0.0775898	0.392456	0.269227	-0.0269009	0.0771326	0.0548841	0.0325924	0.084309	0.0697548	0.068596	0.10662	0.111517		189.984	0.0852702	0.0960615	0.115754	0.119776	0.180876	0.212033	-0.276308	0.134582	0.131773	0.130022	0.123759	0.121072	0.101218	0.133694	0.128435	0.136542	0.11402	0.375109	0.347251	0.441519
	189.774	0.0822283	0.0966098	0.0389018	0.0228355	0.0552638	0.0260097	0.352977	0.235999	0.161148	0.138796	0.196978	0.170027	0.0559483	0.0450674	0.125681	0.475779	0.317553	0.0976362	0.0872942	0.0927611	0.0619369	0.0852543	0.107324	0.0634316	0.13306	0.112431		190.986	0.0840787	0.0915157	0.109551	0.117187	0.166835	0.197247	-0.27669	0.121207	0.139502	0.127667	0.117403	0.118393	0.0990853	0.127125	0.129492	0.137514	0.105777	0.361801	0.352928	0.434982
	190.77	0.0748382	0.0622364	0.0464691	0.00577183	0.0327908	-0.0121832	0.356216	0.214534	0.135864	0.125059	0.188921	0.155763	0.0404776	0.0243807	0.0959545	0.442377	0.292225	0.0403305	0.0753278	0.0831984	0.0561176	0.0755843	0.0888377	0.0718674	0.11554	0.111929		191.988	0.0837008	0.0854535	0.10399	0.113216	0.149397	0.180743	-0.279829	0.136807	0.13207	0.139271	0.119223	0.117566	0.0996618	0.129752	0.121176	0.13351	0.0942342	0.341262	0.333812	0.426681
	191.772	0.0517808	0.0403713	0.0227456	-0.0180952	0.0152144	0.00199467	0.333231	0.19939	0.119432	0.113459	0.182289	0.148049	0.0266372	0.0153537	0.0837328	0.434723	0.27919	0.0208218	0.0784728	0.0604456	0.0447228	0.0623793	0.0624699	0.0550297	0.10141	0.112214		192.985	0.083215	0.0821126	0.0992171	0.108835	0.141071	0.166308	-0.282254	0.125219	0.125846	0.13672	0.115424	0.11447	0.0953735	0.126223	0.124343	0.138606	0.0888262	0.327226	0.334415	0.415749
	192.775	0.039725	0.022484	0.0231887	0.0024305	0.00948113	-0.00849513	0.342216	0.21948	0.105927	0.110378	0.178421	0.143051	0.0293373	0.0144114	0.0836416	0.422175	0.249144	0.024851	0.0723845	0.0524795	0.0405405	0.0644734	0.0621221	0.0488732	0.09803	0.110761		193.986	0.081798	0.0768084	0.0942061	0.106406	0.128063	0.154781	-0.292152	0.11788	0.133976	0.137864	0.113558	0.113932	0.0927135	0.122814	0.119242	0.138663	0.0825342	0.310376	0.320894	0.401505
	193.776	0.0218996	0.0063012	0.0409636	0.0179748	-0.00716173	0.00667083	0.3355	0.194425	0.113975	0.103791	0.176739	0.140539	0.0317183	0.0269296	0.0888688	0.417925	0.247955	0.0339051	0.0689938	0.065766	0.0339459	0.0618299	0.037869	0.043156	0.09627	0.108262		194.988	0.0801493	0.0739686	0.091075	0.103185	0.116986	0.146488	-0.294312	0.119554	0.126856	0.13175	0.115424	0.113497	0.0907757	0.121128	0.115315	0.134911	0.0706211	0.288026	0.318095	0.389566
	194.772	0.00570225	-0.0113942	0.00534465	0.0245661	-0.0370179	-0.0267206	0.310539	0.194132	0.12121	0.123318	0.174447	0.14057	0.0448669	0.0301507	0.0903804	0.433462	0.246104	0.0476708	0.0593627	0.0391925	0.038898	0.0608747	0.0535429	0.0450371	0.09226	0.11225		195.99	0.078007	0.0704351	0.0847059	0.100555	0.102773	0.130489	-0.297971	0.126524	0.116291	0.133318	0.119673	0.113442	0.0900144	0.123837	0.115685	0.137173	0.0713676	0.272281	0.307123	0.376114
	195.775	-0.0132112	-0.00168056	0.0136156	0.0109661	0.00301179	0.000556341	0.331149	0.200752	0.10687	0.100161	0.16374	0.123301	0.0123717	0.00330477	0.0657965	0.39817	0.211762	0.0134804	0.0581525	0.0514512	0.0362655	0.0560214	0.0894957	0.0961788	0.08882	0.1064		196.986	0.078598	0.0710456	0.0830097	0.0987681	0.0996152	0.127478	-0.304729	0.109699	0.121456	0.127599	0.112237	0.109841	0.0888191	0.116919	0.110702	0.131786	0.068495	0.247598	0.314122	0.358909
	196.778	-0.027175	-0.0186089	0.00971972	0.0247441	-0.0454246	-0.0172544	0.324702	0.201082	0.109718	0.100361	0.166432	0.126266	0.0231201	0.000650864	0.0710962	0.387539	0.227746	0.0217624	0.055311	0.0732189	0.0276127	0.0590681	0.103884	0.0689891	0.08644	0.108905		197.988	0.0786888	0.0695036	0.0793163	0.093723	0.0920685	0.118108	-0.315822	0.113885	0.137504	0.126619	0.116015	0.110344	0.0892449	0.120905	0.105072	0.127439	0.0680759	0.224813	0.29235	0.344591
	197.779	-0.0455129	-0.0271919	0.00929656	0.0161977	0.0504027	0.0171901	0.304581	0.185574	0.0998924	0.10349	0.162363	0.123643	0.0224838	0.0147224	0.0714313	0.412735	0.224633	0.0204381	0.0714204	0.09206	0.0341479	0.0700328	0.0914673	0.0700219	0.09148	0.105225		198.99	0.0794467	0.067598	0.0772788	0.0908879	0.0803456	0.109132	-0.318043	0.135407	0.134487	0.131806	0.119793	0.110452	0.0912416	0.121378	0.109443	0.12831	0.0641947	0.20165	0.285753	0.326898
	198.774	-0.0518811	-0.0217918	0.00685488	0.0246655	0.0487063	0.0192905	0.319757	0.171421	0.117352	0.115706	0.162668	0.12094	0.0406494	0.0258305	0.0851006	0.427674	0.214701	0.0732939	0.0633151	0.0870029	0.0644833	0.0733187	0.101632	0.0867512	0.09906	0.105054		199.992	0.0761823	0.062262	0.073284	0.0867763	0.0701609	0.097065	-0.329826	0.132038	0.118365	0.132658	0.120002	0.108301	0.0881585	0.123156	0.109163	0.129162	0.0639216	0.178414	0.280457	0.307988
	199.776	-0.0598551	-0.0372006	0.00588425	0.0252805	-0.0188273	0.00511115	0.31617	0.165268	0.0776525	0.0877648	0.149377	0.105673	0.00848889	0.00464012	0.0542762	0.396951	0.190281	0.00791673	0.0486198	0.0608052	0.0165408	0.0687166	0.0562701	0.0473951	0.0743	0.106601		200.988	0.0750822	0.0583341	0.068378	0.0811689	0.0577213	0.0942563	-0.332842	0.121549	0.124386	0.124213	0.111413	0.106055	0.0861954	0.119471	0.105603	0.126442	0.0593011	0.153775	0.26648	0.283797
	200.778	-0.059356	-0.0428701	-0.013563	-0.0160656	-0.0143913	-0.0205121	0.278985	0.126149	0.0869035	0.0910379	0.149883	0.108569	0.0252026	0.00658674	0.0620991	0.384882	0.191235	-0.00392334	0.0465309	0.0628657	0.0335625	0.0713218	0.0705872	0.0775594	0.07097	0.10257		201.99	0.0750666	0.0527319	0.067052	0.0786666	0.049384	0.0824831	-0.343824	0.130023	0.136737	0.128588	0.1137	0.104969	0.0862527	0.118826	0.109932	0.125816	0.0599531	0.135477	0.25503	0.262111
	201.774	-0.0697357	-0.053096	0.00444345	-0.0043526	0.0280611	-0.00264796	0.288659	0.143624	0.0912967	0.0901029	0.150511	0.106893	0.0289619	0.00760451	0.064443	0.392427	0.190658	0.00215236	0.0421002	0.056319	0.0208568	0.0526606	0.0912895	0.0400479	0.07347	0.103618		202.992	0.0722608	0.047781	0.0621119	0.0745214	0.0381331	0.0758334	-0.337342	0.132516	0.123411	0.127142	0.117559	0.0985182	0.0813012	0.114323	0.104016	0.118848	0.056975	0.10864	0.252582	0.24052
	202.776	-0.0646734	-0.0452456	-0.00763025	0.000298845	0.00229084	0.00329738	0.273456	0.135131	0.107667	0.102263	0.157478	0.114011	0.0469544	0.0232427	0.0747239	0.402447	0.183235	0.0525432	0.0431667	0.0327701	0.0223802	0.0628052	0.0877687	0.0479382	0.07743	0.102005		203.994	0.0698271	0.0461313	0.0616623	0.0726149	0.0390388	0.0706074	-0.348628	0.120139	0.117719	0.120345	0.114023	0.0965485	0.0786938	0.112271	0.112098	0.121749	0.0606617	0.0945829	0.238188	0.218528
	203.778	-0.0900895	-0.0565601	0.0135719	0.0242082	0.0212657	-0.00543753	0.262906	0.11821	0.0719452	0.0808444	0.14029	0.0964609	0.00290275	-0.026668	0.0490729	0.359561	0.162333	0.00198937	0.037446	0.047237	0.0375406	0.0584531	0.1041	0.066417	0.06575	0.0967022		204.99	0.068942	0.042916	0.0564249	0.0682828	0.0291592	0.059035	-0.358951	0.114867	0.115248	0.117781	0.110712	0.0954371	0.0770373	0.114225	0.110163	0.119805	0.0574864	0.0790368	0.235396	0.192582
	204.78	-0.0815733	-0.0547547	-0.0116893	0.0165017	-0.075744	0.00966309	0.249369	0.121546	0.0779924	0.0770814	0.142466	0.0996071	0.0215812	0.0138825	0.0643706	0.377423	0.161163	0.000352085	0.0456328	0.0688936	0.0180962	0.0576685	0.107767	0.0435847	0.06462	0.100454		205.992	0.0691745	0.0407146	0.0550253	0.0693373	0.0258615	0.0595547	-0.354916	0.118989	0.11517	0.120994	0.113647	0.09332	0.0764775	0.111178	0.116086	0.120722	0.0596419	0.0643713	0.22078	0.167132
	205.777	-0.0847917	-0.0634548	0.0111365	0.0237471	-0.00228652	0.0136014	0.246598	0.138207	0.0702725	0.0661176	0.137174	0.0893543	0.00687189	-0.0177153	0.0416654	0.358542	0.128641	-0.0151745	0.0349279	0.0659489	0.0308465	0.05636	0.121466	0.0405046	0.06244	0.0951124		206.994	0.0702625	0.0408137	0.0534716	0.0677324	0.0326315	0.0673868	-0.349445	0.123943	0.124672	0.117412	0.115077	0.0920123	0.0752937	0.112267	0.111966	0.119297	0.0559739	0.0490207	0.206127	0.144534
	206.779	-0.102359	-0.0648252	0.0148228	0.0363093	-0.0659645	0.000143522	0.251151	0.106275	0.0781999	0.0705576	0.135901	0.0929031	0.0146438	0.00201963	0.0439894	0.369706	0.143558	0.00163222	0.03794	0.0821222	0.0354744	0.0621126	0.142149	0.0518584	0.06418	0.0999824		207.99	0.06785	0.0352756	0.0492238	0.0649541	0.0253481	0.0592438	-0.360384	0.119337	0.122751	0.114334	0.114585	0.0888188	0.0737377	0.11097	0.104285	0.121416	0.0500151	0.037463	0.199372	0.122303
	207.78	-0.0958371	-0.0694778	-0.00213165	-0.00233731	-0.0401319	-0.0286834	0.227058	0.100835	0.0624032	0.0538662	0.131115	0.0794882	-0.00310855	-0.0240832	0.0440164	0.332295	0.113824	-0.0173483	0.0284109	0.049241	0.00174402	0.0456525	0.115702	0.0149277	0.04656	0.09362		208.992	0.0654979	0.0310152	0.0445304	0.0591031	0.00990782	0.0518113	-0.365435	0.116704	0.125682	0.117394	0.114818	0.087905	0.0744018	0.105271	0.10182	0.1197	0.0466309	0.0218802	0.18241	0.103881
	208.776	-0.0899473	-0.0793844	0.000109305	0.000496685	-0.0835823	-0.0450461	0.216036	0.0770886	0.101141	0.0897464	0.141731	0.102127	0.0464306	0.041428	0.0853816	0.399764	0.161708	0.0681003	0.0359598	0.0560225	0.0307288	0.0545557	0.117356	0.0486084	0.06569	0.103736		209.994	0.0648825	0.0321547	0.041843	0.0569147	0.0106504	0.0516638	-0.367725	0.120639	0.129501	0.117331	0.117548	0.0864034	0.0731205	0.106618	0.106235	0.119625	0.046953	0.0160006	0.165674	0.0837163
	209.778	-0.100483	-0.0770573	-0.0186183	0.0135941	-0.0160301	0.00940308	0.217498	0.082804	0.0970601	0.0811803	0.131275	0.091503	0.0343377	0.0171077	0.0645219	0.392854	0.131778	0.0570996	0.0249445	0.0437575	0.00836629	0.047559	0.129443	0.0291413	0.06221	0.0984393		210.996	0.0655785	0.0291533	0.0417465	0.058224	0.0135817	0.0523753	-0.365393	0.121969	0.126328	0.112597	0.113871	0.086768	0.0719486	0.104331	0.104957	0.120033	0.0461551	0.00896559	0.155893	0.0636353
	210.786	-0.0916956	-0.0656317	0.00253717	0.0299182	-0.00108851	0.0187523	0.207391	0.0635722	0.118785	0.0992644	0.136238	0.0986131	0.0480417	0.0392633	0.0834804	0.395213	0.152709	0.0562246	0.0299118	0.0540704	0.0144698	0.0374822	0.121643	0.0485965	0.07074	0.0953838		211.992	0.0609479	0.0260978	0.0393746	0.056226	-0.00787002	0.0409511	-0.365716	0.127564	0.127016	0.120472	0.120798	0.0881971	0.074516	0.105638	0.110575	0.118604	0.0412991	0.00118461	0.14803	0.0401781
	211.782	-0.0986729	-0.0789021	-0.00266011	0.00718246	-0.0180095	-0.00415613	0.206396	0.0263163	0.088591	0.0686865	0.124855	0.0815437	0.0154997	-0.000118782	0.0545505	0.344956	0.0997489	0.0127282	0.0296898	0.0539526	0.0174447	0.0347559	0.121904	0.025239	0.05048	0.0900303		212.995	0.0610314	0.0250334	0.0386139	0.054963	-0.0114653	0.0423401	-0.369639	0.12959	0.131811	0.118493	0.11933	0.0843852	0.0753502	0.108841	0.1076	0.114428	0.0409014	-0.00332348	0.131994	0.0176214
	212.779	-0.111765	-0.0732434	-0.0204675	0.0391081	-0.0535763	0.0061712	0.180796	0.0458004	0.0726569	0.0517318	0.123701	0.0743342	0.00742189	-0.0169823	0.0373637	0.325189	0.0814884	-0.00265064	0.0120855	0.0548325	0.0232972	0.0480578	0.118076	0.0313736	0.04395	0.0872248		213.996	0.0577255	0.0240217	0.0379349	0.0532879	-0.0147564	0.0406524	-0.372668	0.1271	0.118745	0.123403	0.11966	0.0846283	0.0752222	0.105779	0.103404	0.1171	0.0447903	-0.0109779	0.117206	0.00496168
	213.78	-0.096456	-0.0711164	-0.0141135	0.0244134	-0.0554956	0.00395426	0.173848	0.0249495	0.091245	0.0791991	0.125886	0.0798514	0.0322582	0.0102104	0.0573233	0.363967	0.117493	0.042165	0.0248122	0.0432273	0.0235014	0.0419892	0.120298	0.0355503	0.05329	0.0910765		214.992	0.058496	0.0243662	0.0372126	0.0530481	-0.0101455	0.0445008	-0.377329	0.121215	0.115976	0.119085	0.118662	0.0834181	0.0783686	0.101383	0.106026	0.115117	0.0472573	-0.0180098	0.105747	-0.0126238
	214.782	-0.104009	-0.0792571	-0.00155612	0.0236434	-0.0207828	-0.0264979	0.159155	0.012867	0.0691227	0.0474686	0.1156	0.0663371	0.00541203	-0.0223659	0.0357161	0.319514	0.0796284	0.00109807	0.028431	0.0590591	0.00852503	0.034007	0.105076	0.0368481	0.03971	0.0832496		215.994	0.0559196	0.0198563	0.0343707	0.0494076	-0.0210019	0.0323517	-0.371755	0.123004	0.122349	0.119088	0.11658	0.082492	0.0776336	0.103341	0.100372	0.110679	0.0460149	-0.0262938	0.0910899	-0.0188281
	215.784	-0.110108	-0.0715375	0.00619374	-0.00708559	0.0198405	-0.00472968	0.149139	0.0466034	0.0809007	0.0655298	0.112596	0.0703861	0.0146214	-0.00756368	0.049593	0.33792	0.0701833	0.0177764	0.0322732	0.083831	0.0364007	0.0529873	0.119588	0.0437802	0.05038	0.0834835		216.996	0.0559845	0.0217408	0.0326004	0.0501422	-0.0239191	0.0329876	-0.377608	0.117811	0.110187	0.120811	0.119272	0.0834205	0.0768589	0.0970619	0.0986817	0.10865	0.0452201	-0.0320789	0.076935	-0.0348419
	216.786	-0.113075	-0.0821637	0.00239789	0.00351072	0.0140099	0.00176386	0.128654	0.0123619	0.0751624	0.0653347	0.113566	0.0694685	0.0162951	-0.0146942	0.0443475	0.341747	0.0924064	-0.00668458	0.0216987	0.0180007	-0.00315648	0.032879	0.0818181	0.00427158	0.03833	0.0847658		217.992	0.0537136	0.0214637	0.0317902	0.0481258	-0.0216485	0.0338436	-0.382683	0.116355	0.119609	0.114068	0.113585	0.0808046	0.0787689	0.0949192	0.10446	0.113154	0.0461954	-0.0304309	0.064454	-0.0459994
	217.782	-0.0978582	-0.0718483	-0.00802724	0.00800622	-0.0243301	-0.00266832	0.122724	-0.000247993	0.0954061	0.0748857	0.119793	0.0764823	0.037894	0.0119319	0.055427	0.329876	0.0986342	0.0432142	0.0331699	0.0504727	0.0238376	0.0417834	0.0978579	0.0195039	0.04733	0.0814695		218.994	0.0541919	0.0201719	0.0303276	0.047206	-0.0209887	0.025208	-0.391479	0.125923	0.110547	0.119591	0.11996	0.0834078	0.0769212	0.094166	0.110515	0.113727	0.0461456	-0.0338978	0.0732608	-0.0609757
	218.784	-0.106797	-0.0741468	-0.0256219	0.0183234	0.00483018	-0.0149768	0.104889	-0.0188611	0.0746646	0.0503522	0.110133	0.0655999	0.0153677	-0.0250215	0.0285713	0.279441	0.0556348	-0.0180536	0.0212796	0.064348	0.0228686	0.0423492	0.093779	0.030488	0.03331	0.074377		219.996	0.0492892	0.014629	0.0275183	0.043606	-0.032128	0.0162322	-0.389523	0.115469	0.116458	0.121225	0.119565	0.0815284	0.0771045	0.0935186	0.106288	0.108705	0.0380929	-0.0427748	0.0648335	-0.0924713
	219.786	-0.110729	-0.0840329	-0.00894197	0.0112327	-0.0674817	-0.00335224	0.0723167	-0.0244969	0.0670086	0.0599605	0.102263	0.0653966	0.013712	-0.0105888	0.0428327	0.323521	0.0771479	-0.000522395	0.0308331	0.0687087	0.0385716	0.0498787	0.0929518	0.0282906	0.03477	0.0822426		220.992	0.0514903	0.0151837	0.0275049	0.044568	-0.0313462	0.0139585	-0.395013	0.122752	0.107107	0.126287	0.122148	0.0809799	0.07778	0.0941794	0.104562	0.108473	0.0357572	-0.0431082	0.0580463	-0.118208
	220.79	-0.103946	-0.0778533	0.0119416	0.00979391	-0.0495143	0.00691761	0.0569158	-0.042263	0.0439865	0.040949	0.0968552	0.0562638	-0.00219036	-0.0246424	0.0250455	0.27613	0.0597008	-0.0228498	0.0250659	0.0380051	-0.00407105	0.0348248	0.0622758	-0.00806092	0.02122	0.0718693		221.994	0.0498972	0.0138813	0.0277263	0.0417184	-0.0387154	0.00998333	-0.386925	0.122978	0.113416	0.124667	0.119965	0.0797006	0.0777221	0.0925556	0.101201	0.108796	0.0312818	-0.0456041	0.0580891	-0.145324
	221.784	-0.108847	-0.0762139	-0.0292206	0.0235431	-0.0554151	-0.0305627	0.0575192	-0.048791	0.0574869	0.0601579	0.100492	0.0626653	0.0131883	-0.0136433	0.0390143	0.278587	0.0743191	0.00309807	0.0164817	0.0371445	0.00869622	0.0322577	0.0691246	-0.0111619	0.02333	0.07499		222.996	0.0494199	0.0118358	0.0281918	0.0426378	-0.040458	0.00454506	-0.396984	0.124064	0.0971178	0.120213	0.117716	0.0793335	0.0788014	0.0969547	0.104068	0.105832	0.0263309	-0.0492301	0.0541927	-0.17177
	222.786	-0.115342	-0.0878422	-0.00691321	0.0152385	-0.0229893	-0.010108	0.0516401	-0.0503387	0.0827769	0.0807411	0.104876	0.0710646	0.043088	0.0135636	0.0599677	0.301963	0.070803	0.0397522	0.0214779	0.0410399	0.00280879	0.0190037	0.0799213	0.0328469	0.03496	0.0781892		223.998	0.049497	0.00893782	0.0296339	0.0399007	-0.0373073	0.00432638	-0.392343	0.108269	0.118576	0.117265	0.115705	0.0791419	0.0750499	0.0941047	0.100321	0.107382	0.0250655	-0.0493393	0.0531642	-0.18822
	223.788	-0.123791	-0.0982704	-0.0249162	-0.0145393	-0.0993493	-0.037574	0.00605343	-0.0775337	0.0852304	0.065043	0.105756	0.0714156	0.0447851	0.00707173	0.0550693	0.299009	0.0896711	0.00179336	0.0222806	0.0441474	0.00990735	0.021661	0.0762177	-0.00353785	0.0219	0.0861711		225	0.0476748	0.00777741	0.0276288	0.0400766	-0.039203	-0.000899768	-0.400491	0.131476	0.112664	0.121643	0.121828	0.0810035	0.0744077	0.0965981	0.10758	0.108327	0.0263138	-0.0464146	0.0542394	-0.19618
	224.785	-0.108099	-0.0778624	0.0130257	-0.00163722	-0.0386813	0.0113118	0.0383898	-0.0674995	0.070189	0.0623433	0.100145	0.062944	0.0259774	-0.0102244	0.0362949	0.270043	0.0785892	0.0352069	0.0246355	0.0482124	0.0191268	0.0329409	0.101926	0.0404628	0.03199	0.0730282		225.996	0.047992	0.00363344	0.026133	0.0365815	-0.0454441	-0.00605333	-0.400062	0.122519	0.112159	0.117652	0.114063	0.0815672	0.070314	0.0988261	0.100627	0.0988542	0.0185479	-0.0537377	0.0421817	-0.205428
	225.786	-0.118754	-0.0826858	-0.00599531	0.00669255	-0.0741068	-0.025866	0.019763	-0.103439	0.0738498	0.06938	0.0987543	0.064686	0.0283106	-0.00295377	0.047662	0.287056	0.071503	0.0180452	0.0140042	0.0192303	0.00274461	0.0150585	0.0774267	-0.0172459	0.02013	0.0809627		226.998	0.0479669	0.0012387	0.0265646	0.0367752	-0.0481873	-0.00420859	-0.401003	0.115393	0.120691	0.117676	0.113583	0.0798654	0.0687627	0.0916813	0.106891	0.101028	0.022037	-0.0565946	0.0449945	-0.207874
	226.788	-0.127569	-0.0811382	0.00263877	-0.00278265	-0.045839	-0.0293725	0.00737018	-0.101345	0.0482228	0.0433158	0.0962717	0.0535161	0.00995981	-0.0268014	0.0177608	0.249118	0.0317073	-0.0303393	0.0072334	0.0162596	-0.00459239	0.0183235	0.0719679	-0.00404604	0.00916	0.0726722		228	0.0436808	-0.00244835	0.0246197	0.0354084	-0.0624753	-0.0160651	-0.404004	0.121422	0.119229	0.116775	0.120076	0.0803946	0.0661874	0.0958938	0.105336	0.10314	0.0226358	-0.0543052	0.0358084	-0.212883
	227.784	-0.119913	-0.0907216	-0.00747393	0.014094	-0.0292147	-0.033551	0.0142157	-0.113228	0.0299976	0.0143716	0.0841477	0.0443491	-0.0200805	-0.0593444	0.00516398	0.202546	0.00618011	-0.0730145	0.00943389	0.0403345	-0.0119482	0.0217088	0.0645727	0.0235097	0.000672314	0.0676973		228.996	0.0459431	-0.000109204	0.0263169	0.0346	-0.0516979	-0.00984105	-0.408804	0.117821	0.129886	0.116029	0.112026	0.0789104	0.0637089	0.0970845	0.100539	0.0977223	0.0209401	-0.061316	0.0359688	-0.213187
	228.786	-0.126029	-0.0947429	0.000700316	-0.0233645	-0.0476809	-0.0309938	-0.0179145	-0.083613	0.0402356	0.0304777	0.0822561	0.0459152	-0.0201244	-0.0441401	0.0134653	0.210385	0.0321145	-0.0562869	0.0176905	0.0147379	0.0156584	0.0342058	0.107465	0.0294235	0.00541	0.0697909		229.998	0.0484119	0.000534481	0.0270543	0.035048	-0.0500614	-0.00762618	-0.406029	0.132847	0.127927	0.123559	0.123787	0.0812659	0.0649437	0.0966772	0.094008	0.0939909	0.0164418	-0.0619722	0.0259406	-0.211253
	229.788	-0.122707	-0.0808591	-0.0128421	0.00280548	-0.00922769	0.0132046	0.00464039	-0.108901	0.0784449	0.0753491	0.0917428	0.0666174	0.0410058	0.0210052	0.0585835	0.265206	0.0604941	0.0338151	0.00799749	0.0270307	-0.0117746	0.0128765	0.0764916	0.0284418	0.02581	0.075486		231	0.0463905	-0.00268635	0.0253352	0.0353004	-0.0602901	-0.0167431	-0.410038	0.13944	0.122581	0.120938	0.124933	0.0813142	0.0624721	0.0957342	0.101775	0.093129	0.0227594	-0.0631368	0.0205885	-0.207356
	230.791	-0.12137	-0.0822777	-0.0270961	0.0090398	-0.0198824	-0.015044	-0.00943252	-0.125181	0.0578682	0.0533662	0.0913897	0.055459	0.0204389	-0.0212366	0.0338228	0.235216	0.0456226	0.0133115	0.0129682	0.0891485	0.0120244	0.0249844	0.0931572	0.0138619	0.01834	0.0738982		231.996	0.0500811	-0.000511765	0.0257891	0.0377724	-0.0595954	-0.0146134	-0.408889	0.132674	0.118899	0.119805	0.119316	0.0812383	0.0625653	0.0928864	0.0993902	0.0948718	0.0203544	-0.0671663	0.0165757	-0.2134
	231.786	-0.12285	-0.0708953	0.0145243	0.0189895	-0.0492284	-0.015589	-0.0178211	-0.134003	0.067329	0.0681042	0.0891347	0.0592905	0.0132751	-0.00161221	0.042499	0.237849	0.0656316	0.0300362	0.0179253	0.0359845	0.0153441	0.0334216	0.0672562	0.0331641	0.02074	0.0735136		232.998	0.0476892	-0.00255266	0.0254979	0.0379562	-0.0627501	-0.025146	-0.422037	0.120751	0.106263	0.112873	0.114869	0.0821349	0.0602914	0.0900341	0.0923434	0.0895333	0.0196666	-0.0699379	0.01594	-0.222842
	232.788	-0.128089	-0.0913965	-0.0345257	0.0110606	-0.0386117	-0.0502249	-0.0195071	-0.143445	0.0832903	0.0727108	0.0930454	0.0670137	0.0432453	0.0164801	0.0523539	0.261547	0.07707	0.0166392	0.0197556	0.0489642	0.0228359	0.0286137	0.0934517	0.0367625	0.02246	0.0828905		234	0.0494697	-0.00352188	0.0262357	0.038691	-0.0625531	-0.0231374	-0.412717	0.121986	0.11549	0.113426	0.110644	0.0802442	0.0583977	0.0904309	0.102646	0.0920894	0.0263729	-0.0678654	0.0155919	-0.231646
	233.79	-0.118662	-0.0750503	-0.00207065	-0.00122945	0.00668316	-0.0397556	-0.0386988	-0.155357	0.0622361	0.0529448	0.0921933	0.0547505	0.0195468	-0.00288174	0.0271426	0.22435	0.0450106	-0.0107818	0.0164065	0.0438364	0.00931108	0.0248841	0.0742405	0.0343898	0.01431	0.0732565		235.002	0.050599	-0.00180054	0.0251475	0.0395262	-0.0659694	-0.0252321	-0.418454	0.125057	0.107982	0.11401	0.114774	0.0783855	0.0563896	0.0931839	0.104762	0.0920475	0.0278818	-0.0689463	0.00218604	-0.235281
	234.792	-0.109629	-0.0849611	0.00553595	0.0241291	-0.0276724	0.000369911	-0.0117134	-0.127755	0.064996	0.0665611	0.0908179	0.061839	0.0241965	0.0135222	0.0389496	0.204251	0.0422678	0.0192489	0.0195797	0.0634315	0.0250051	0.0156393	0.0663658	0.0413455	0.02193	0.0671825		235.998	0.0492123	-0.00199391	0.0244902	0.0391005	-0.0657792	-0.0271941	-0.418677	0.118132	0.115128	0.112466	0.107793	0.0758492	0.0558909	0.0886863	0.102005	0.0891663	0.0231641	-0.0723802	-0.00338773	-0.234749
	235.788	-0.140034	-0.0940578	-0.0270133	0.0212509	-0.0217622	-0.0207565	-0.0374366	-0.171832	0.0810539	0.0738851	0.0931775	0.0616923	0.0371303	0.0207261	0.0567749	0.233854	0.0429464	0.0337499	0.00360466	0.0336936	-4.51897e-05	0.0107154	0.0833123	0.0136909	0.01618	0.0809717		237	0.0497981	-0.0016991	0.0243235	0.038592	-0.0665647	-0.0272773	-0.419306	0.128079	0.11406	0.118069	0.115707	0.0763563	0.0585781	0.0882803	0.0933902	0.085686	0.0213975	-0.0760728	0.000193527	-0.234232
	236.79	-0.128946	-0.0835913	-0.00395104	-0.0123398	-0.0438266	-0.0296258	-0.0316747	-0.160369	0.0609841	0.0598383	0.0839006	0.0553904	0.0165908	-0.00842801	0.0353129	0.202417	0.0281488	-0.0117751	0.0188037	0.0389255	0.0134	-0.0063561	0.0453857	0.0290656	0.00697	0.0716374		238.002	0.0488323	-0.00160056	0.0202317	0.037056	-0.0689091	-0.0281246	-0.418565	0.113577	0.111852	0.110199	0.106624	0.0740662	0.0556104	0.0848316	0.0991411	0.0848549	0.0216126	-0.0756847	-0.0072139	-0.234857
	237.792	-0.117817	-0.0850557	-0.00375623	-0.0365517	-0.0526772	-0.0349644	-0.0417044	-0.17217	0.0676289	0.0752763	0.0898642	0.0603012	0.0338485	0.00934098	0.0409844	0.223441	0.0664209	0.0217362	0.0171514	0.0206363	-0.00847768	0.00731694	0.0501801	0.0400074	0.01129	0.0778584		239.004	0.0485239	-0.00249618	0.0190229	0.0355188	-0.0813132	-0.036058	-0.431018	0.121924	0.12226	0.113974	0.10856	0.0748163	0.0548432	0.0867488	0.0922084	0.0816691	0.0205407	-0.0781241	0.00430927	-0.232673
	238.788	-0.121706	-0.088601	-0.00365934	0.00872745	-0.0242218	-0.0117333	-0.0524524	-0.17954	0.0491526	0.0558806	0.0797134	0.0517386	0.0071228	-0.0201188	0.0278285	0.157959	0.0406515	-0.0271555	0.00850151	0.0349996	0.00682112	-0.00479427	0.0413949	0.00285056	0.00164	0.0674461		240	0.0513693	-0.000467423	0.0189179	0.0358838	-0.0755442	-0.0307123	-0.422993	0.126988	0.114243	0.115047	0.112999	0.0761644	0.0564636	0.0912424	0.0944105	0.0784652	0.0190996	-0.0801517	-0.000297653	-0.238224
	239.79	-0.128133	-0.0946694	-0.0211928	0.0313155	-0.0453386	0.000251886	-0.0440885	-0.159179	0.0495647	0.0583629	0.0852427	0.0548897	0.0267333	5.66001e-05	0.0352693	0.178314	0.0374677	0.0124347	0.0166462	0.025258	0.00691758	0.0115143	0.0651802	0.0129417	0.00899	0.0695245		241.002	0.0494535	-0.002833	0.0182184	0.033883	-0.0798233	-0.0354047	-0.420007	0.117739	0.115458	0.114081	0.110643	0.0754996	0.054646	0.0906235	0.0915295	0.0795884	0.0190921	-0.0818634	-0.00520771	-0.234515
	240.792	-0.122556	-0.104629	-0.000649271	0.00410617	-0.0129402	-0.030522	-0.0387043	-0.172763	0.0443703	0.0489237	0.0786483	0.050108	0.00795785	-0.0174438	0.0316351	0.141108	0.0297298	-0.0167247	0.0119942	0.0412558	0.0165905	0.00731849	0.075964	0.0395419	0.00468	0.0668918		242.004	0.0503132	-0.00335838	0.0167846	0.033231	-0.0792789	-0.0302008	-0.430903	0.116774	0.113123	0.114669	0.110998	0.0757494	0.053067	0.0928145	0.0965453	0.0831257	0.0204019	-0.0802517	-0.0123611	-0.232539
	241.794	-0.116435	-0.0893186	0.0536417	0.0217332	0.0053746	-0.0264688	-0.0704224	-0.166103	0.071337	0.0707074	0.0902018	0.0632344	0.0392476	0.0133218	0.0480269	0.182604	0.0739835	0.0298015	0.00882196	0.024123	0.00363271	0.00995563	0.0735094	0.0220498	0.01819	0.0730807		243	0.0535332	-0.00361483	0.0163989	0.0333655	-0.078922	-0.0287147	-0.421766	0.106605	0.119475	0.115509	0.111546	0.0759995	0.052522	0.0915263	0.0929238	0.0786253	0.0157802	-0.0842971	-0.0182858	-0.228794
	242.796	-0.130256	-0.0829484	0.0313326	0.00250654	-0.00141838	-0.0135513	-0.070644	-0.174179	0.0403442	0.0559362	0.0785799	0.048336	0.00984724	-0.0154817	0.0212772	0.12862	0.0385205	-0.0500461	0.00578454	0.0270952	-0.00687813	0.0136308	0.0327821	0.0343985	0.000982853	0.0653331		244.002	0.0527284	-0.0036355	0.0150941	0.0342698	-0.0767413	-0.0314138	-0.42699	0.122625	0.119378	0.115989	0.110738	0.0726425	0.0526263	0.0948353	0.104554	0.0823447	0.0187002	-0.0807497	-0.0171919	-0.198668
	243.792	-0.126376	-0.093689	0.0624223	-0.0174853	-0.0768263	-0.0486467	-0.0790685	-0.164156	0.0620886	0.0729292	0.0815638	0.0537188	0.0394709	0.0203044	0.0439266	0.153008	0.055863	0.0237715	0.0154763	0.0226282	-0.0158456	0.0064101	0.0580942	0.0109774	0.00669	0.0733048		245.005	0.0521689	-0.00504548	0.015323	0.0327486	-0.0805568	-0.037144	-0.423279	0.125645	0.120486	0.119682	0.118731	0.072088	0.0538556	0.0954953	0.0964842	0.0754983	0.0148275	-0.0850708	-0.0291707	-0.171488
	244.794	-0.130013	-0.0920315	0.0514624	0.000194567	-0.028718	-0.035463	-0.0653457	-0.181046	0.0468768	0.0642107	0.0799038	0.0461669	0.0177909	-0.0147826	0.0179695	0.138811	0.0312486	-0.000221245	0.0114545	0.0415839	-0.00922986	0.00918331	0.0239304	0.0219028	0.00191	0.0679148		246	0.0490872	-0.00941502	0.0136147	0.0331412	-0.0824315	-0.0383322	-0.419844	0.114619	0.106061	0.114494	0.113031	0.0735044	0.0523359	0.0913657	0.0979169	0.0823175	0.0155033	-0.084255	-0.038857	-0.156233
	245.79	-0.119006	-0.083243	0.0488923	0.0173177	0.0455381	0.0115095	-0.0753885	-0.181981	0.0381437	0.0598657	0.0761684	0.0456603	0.00612316	-0.0105294	0.0213782	0.128128	0.0391252	0.00832807	0.0224886	0.0497605	0.00258231	0.0149535	0.033991	0.0152336	0.00896	0.0656106		247.002	0.0498722	-0.00955114	0.0128318	0.0325515	-0.0767824	-0.0364228	-0.411491	0.105313	0.122853	0.111575	0.107152	0.0704147	0.0521923	0.0884937	0.105183	0.0851151	0.0174849	-0.0840024	-0.0447286	-0.148971
	246.792	-0.138385	-0.0851964	0.043953	-0.00775421	-0.0523086	-0.018479	-0.0811638	-0.165829	0.0471262	0.0463391	0.0748642	0.0440829	0.00615546	-0.0149626	0.0170007	0.11584	0.00907171	-0.020585	0.00401884	0.0241754	-0.0138807	0.00208867	0.0547797	0.00584791	-0.0043	0.0643854		248.004	0.0487454	-0.0108852	0.0112714	0.029797	-0.0849113	-0.0378842	-0.413526	0.120264	0.123604	0.119312	0.114009	0.0708283	0.0517461	0.0896586	0.0975808	0.0822939	0.0151561	-0.0861085	-0.042699	-0.170521
	247.794	-0.143518	-0.0879023	0.0255001	0.0066964	-0.0773227	-0.0524635	-0.0803578	-0.186648	0.0750367	0.0684085	0.0819725	0.0568937	0.0446562	0.0214772	0.0538103	0.142116	0.0613616	0.0236411	0.0126706	0.0180361	-0.0266355	-0.00235814	0.0353151	-0.00798655	0.0026	0.0756231		249.006	0.0502194	-0.0115063	0.0108831	0.0315832	-0.0808068	-0.0354812	-0.417399	0.119516	0.102493	0.117662	0.11212	0.071375	0.0547918	0.0893917	0.0943003	0.0810951	0.0152279	-0.0870299	-0.0477155	-0.190347
	248.797	-0.138703	-0.0876011	0.0309561	0.0179715	-0.0278816	-0.0396801	-0.0740255	-0.206993	0.0655751	0.0682453	0.080616	0.0492751	0.0235747	0.00732007	0.0376064	0.106934	0.05909	0.0302352	0.0242144	0.0242898	6.48806e-05	0.0172537	0.0690549	0.0147677	0.00634	0.0722665		250.002	0.0472324	-0.0150833	0.0084258	0.0307826	-0.0955465	-0.0435417	-0.4222	0.111704	0.116567	0.108179	0.107506	0.0726208	0.0535698	0.0823307	0.0957295	0.08109	0.0119061	-0.087176	-0.0525597	-0.207364
	249.792	-0.125503	-0.080955	0.0398504	0.0465692	0.0079476	0.0193978	-0.0566055	-0.170149	0.0462476	0.0484226	0.073453	0.0446319	0.0105914	-0.00445318	0.0238826	0.0962548	0.0272649	0.00873765	0.013963	0.0253413	0.0027792	0.00875598	0.0526035	0.0118508	0.00712	0.0604066		251.004	0.0488125	-0.0131764	0.0093484	0.0311698	-0.0866967	-0.0364493	-0.424874	0.113954	0.109759	0.116842	0.109227	0.0738188	0.0542381	0.0860542	0.0982325	0.0784556	0.0129227	-0.089058	-0.044724	-0.202038
	250.795	-0.127155	-0.0830151	0.0244096	0.0405141	-0.0329269	-0.0166171	-0.0634761	-0.193645	0.0333837	0.0327584	0.0687114	0.035423	-0.00530147	-0.0292584	0.0163068	0.0525483	0.00668416	-0.0421667	0.00724829	0.0204689	0.0021643	0.00289746	0.0312084	-0.0137256	-0.00969	0.0595183		252.006	0.0493212	-0.0138603	0.00915052	0.0301938	-0.0870378	-0.0445588	-0.425373	0.111144	0.115169	0.113618	0.108738	0.072208	0.0501971	0.0886139	0.102034	0.0824169	0.0160236	-0.0872074	-0.0439869	-0.202369
	251.796	-0.130254	-0.0818329	0.0142006	0.00716847	-0.0345481	0.00736242	-0.0608876	-0.15413	0.0599007	0.0671483	0.0776392	0.0521381	0.0307631	0.000911346	0.0416504	0.101055	0.0456151	0.037188	0.0202023	0.0249138	0.00260662	0.0130207	0.0514363	-0.00270802	0.00794	0.0619162		253.008	0.0488839	-0.0168723	0.00738025	0.0291772	-0.0878924	-0.0459559	-0.425499	0.122116	0.116667	0.115403	0.110233	0.0745054	0.0505968	0.0879148	0.0916669	0.0793105	0.0108799	-0.0907894	-0.0510229	-0.212269
	252.636	-0.102496	-0.0528377	0.0505885	0.0397786	0.024856	0.0150631	-0.073253	-0.133278	0.109327	0.127862	0.108152	0.082886	0.0821454	0.0728147	0.0875482	0.156639	0.104676	0.0239626	0.0148567	0.0300178	0.0212335	0.0253209	0.0672929	0.0410836	0.03851	0.0712923		254.004	0.0464835	-0.018261	0.00614776	0.02666	-0.0963217	-0.0521624	-0.428003	0.114963	0.15141	0.111792	0.109646	0.074681	0.0479005	0.0847312	0.0918939	0.0808618	0.0114396	-0.0902947	-0.0484568	-0.214177
	253.657	-0.125298	-0.0610241	0.00577899	0.0126229	-0.0679159	-0.00256287	-0.0512541	-0.142984	0.0888718	0.0967005	0.0882085	0.0650534	0.0583077	0.0404923	0.0546276	0.141994	0.0777208	0.060774	0.0462905	0.0632388	0.0244484	0.0270814	0.0825967	0.0589515	0.02678	0.0707252		255.438	0.05033	-0.0145107	0.00994223	0.0321972	-0.0848007	-0.0445712	-0.413018	0.141098	0.110131	0.131795	0.131211	0.0807246	0.0562496	0.096923	0.103339	0.089642	0.0238098	-0.0846923	-0.0380755	-0.200795
	254.658	-0.101613	-0.0310024	-0.00289097	0.0116413	-0.00221956	-0.0462767	-0.0170137	-0.140868	0.073949	0.0755092	0.0888142	0.0624159	0.033987	0.00334311	0.059078	0.102344	0.0656464	0.00148239	0.0717584	0.0395063	-0.00656782	0.0507198	0.046926	0.0264503	0.01938	0.0587254		256.459	0.050534	-0.00850123	0.0180176	0.0336769	-0.0573988	-0.0314892	-0.400828	0.116277	0.126661	0.110602	0.110701	0.0823311	0.0588876	0.0913793	0.091051	0.0897065	0.0216211	-0.0848722	-0.0317506	-0.13987
	255.66	-0.064535	-0.00712171	0.0304694	0.048077	0.032574	-0.00646584	0.0293512	-0.0766011	0.0737765	0.0784089	0.0894352	0.0673813	0.0156381	-0.00712022	0.0523965	0.105002	0.0668717	7.52424e-05	0.103344	0.0429721	0.00460215	0.0899061	0.0964263	0.0740158	0.03912	0.0496218		257.461	0.059219	0.00946939	0.0451225	0.0479727	-0.0160603	0.00577102	-0.348584	0.126468	0.128012	0.123727	0.122038	0.0995215	0.0756181	0.104608	0.0980032	0.110384	0.043922	-0.0702965	-0.00867405	-0.028393
	256.658	-0.0302184	0.0287452	0.0099279	0.0152021	0.0403593	-0.0110447	0.0480067	-0.032952	0.107613	0.0997037	0.103008	0.0974275	0.0441279	0.0219384	0.086689	0.167981	0.12527	0.0456173	0.145739	0.0936967	0.0199017	0.122468	0.0874285	0.0739247	0.06294	0.0544604		258.464	0.0681453	0.0338747	0.0735879	0.0684589	0.0183012	0.0376844	-0.293371	0.129393	0.132874	0.133152	0.129229	0.120314	0.0962381	0.124381	0.117611	0.137579	0.0752883	-0.047063	0.0537206	0.0769209
	257.659	-0.0105212	0.052194	0.0101322	0.0114677	0.0638965	-0.00617236	0.0893932	0.0363305	0.106017	0.0971174	0.1073	0.0999927	0.0350051	0.0105325	0.0861611	0.171277	0.116225	-0.00746387	0.181081	0.124895	0.0322433	0.158014	0.115604	0.110878	0.07465	0.0577312		259.458	0.0835091	0.0638911	0.109586	0.0924674	0.0685628	0.0801142	-0.23397	0.124934	0.157802	0.138596	0.131992	0.142144	0.118472	0.141921	0.123599	0.156521	0.101346	-0.025767	0.0977392	0.167834
	258.661	0.0159065	0.094304	0.0380606	0.0550866	0.0569541	0.0205859	0.143059	0.0848256	0.105635	0.101583	0.110994	0.109928	0.025398	-0.0141771	0.0862744	0.192494	0.117416	-0.0419191	0.217567	0.145139	0.0700762	0.193914	0.14402	0.172316	0.09356	0.0669172		260.46	0.0950311	0.0925002	0.142299	0.116224	0.0923303	0.101588	-0.176367	0.140623	0.170336	0.147558	0.146781	0.164331	0.140769	0.161998	0.138797	0.18451	0.134098	-0.00176044	0.14626	0.256165
	259.663	0.0541307	0.115778	0.0294402	0.0725936	0.11765	0.062422	0.206249	0.166716	0.112808	0.120641	0.124459	0.130955	0.0217222	-0.00568376	0.0959753	0.206332	0.138126	-0.0163612	0.245689	0.179271	0.0837733	0.218951	0.15905	0.180753	0.11756	0.0709668		261.462	0.10704	0.119804	0.172756	0.139458	0.114741	0.119907	-0.121134	0.149702	0.165809	0.156257	0.155906	0.183756	0.16052	0.181053	0.142659	0.202688	0.155695	0.0219927	0.198584	0.334416
	260.666	0.0729183	0.13148	0.0288994	0.0399251	0.133958	0.00450751	0.227225	0.202868	0.149642	0.1419	0.140634	0.153507	0.0348808	0.00881221	0.113025	0.291615	0.192289	-0.0017108	0.286121	0.221512	0.111606	0.248578	0.218018	0.226748	0.14079	0.0899625		262.464	0.121317	0.149124	0.203919	0.164592	0.149238	0.158606	-0.0790523	0.150736	0.175092	0.162327	0.156144	0.201921	0.178321	0.192563	0.153387	0.223793	0.178516	0.0442748	0.255841	0.396666
	261.66	0.0947563	0.160943	0.03248	0.0555965	0.0938236	0.0253794	0.254959	0.218935	0.154015	0.14364	0.148834	0.170338	0.032575	0.00228917	0.129617	0.316505	0.208599	-0.00147307	0.303512	0.224335	0.106674	0.272757	0.196703	0.228286	0.14892	0.09447		263.46	0.134178	0.174377	0.230373	0.186512	0.17441	0.179539	-0.0229635	0.152289	0.16469	0.169935	0.164164	0.215691	0.193253	0.204609	0.156597	0.239475	0.201515	0.0685023	0.290257	0.442493
	262.663	0.118451	0.18311	0.0257165	0.0387987	0.147481	0.0152639	0.298001	0.26283	0.188303	0.169215	0.167951	0.198682	0.0572828	0.0392855	0.15631	0.37615	0.257537	0.0371195	0.327608	0.197018	0.107358	0.300244	0.207553	0.233692	0.17129	0.102397		264.462	0.148376	0.194477	0.252952	0.207307	0.195228	0.195865	0.00879793	0.139955	0.179726	0.166481	0.160923	0.22915	0.205944	0.207622	0.161425	0.253124	0.217954	0.087048	0.322756	0.473382
	263.665	0.144124	0.220537	0.0421004	0.0679693	0.154778	0.0429514	0.326778	0.290194	0.202295	0.18416	0.176064	0.214595	0.0567144	0.0319069	0.164161	0.38949	0.279848	0.0259004	0.34471	0.257931	0.117988	0.320951	0.218534	0.262519	0.18905	0.107856		265.464	0.156346	0.211712	0.272952	0.224944	0.213189	0.212446	0.0468918	0.145206	0.188012	0.172717	0.164303	0.239993	0.217562	0.215728	0.164542	0.267506	0.233381	0.109665	0.351665	0.497239
	264.661	0.172806	0.244153	0.0456642	0.0477712	0.208454	0.0346916	0.357502	0.32066	0.212609	0.206422	0.194075	0.242349	0.0606416	0.0532497	0.192683	0.422225	0.321771	0.0418692	0.359942	0.258386	0.138532	0.353389	0.253933	0.296702	0.21002	0.117		266.466	0.164896	0.231017	0.293032	0.241225	0.238894	0.237681	0.0782136	0.153627	0.205231	0.179875	0.172817	0.248106	0.225953	0.222089	0.168402	0.280041	0.25477	0.136052	0.370699	0.511084
	265.664	0.195841	0.267401	0.0317612	0.0933438	0.172829	0.0673772	0.372117	0.321366	0.168348	0.156743	0.188274	0.230426	-0.00423826	-0.0239147	0.139182	0.352983	0.271714	-0.0721785	0.378174	0.25887	0.150364	0.371221	0.268309	0.311686	0.1945	0.130624		267.462	0.17002	0.244408	0.308699	0.254458	0.247786	0.243189	0.103869	0.161344	0.216423	0.187856	0.179105	0.256204	0.233299	0.230074	0.172669	0.289907	0.271469	0.162102	0.374073	0.521004
	266.665	0.221293	0.288297	0.0382162	0.0494989	0.237194	0.056297	0.396745	0.324973	0.178002	0.169073	0.201939	0.246425	0.00256713	-0.0162022	0.162128	0.386259	0.303141	-0.0596883	0.386956	0.288104	0.15363	0.392448	0.267515	0.30687	0.20757	0.137282		268.464	0.175177	0.256887	0.321594	0.266803	0.257362	0.256082	0.126987	0.163237	0.208625	0.19149	0.182808	0.263196	0.239471	0.235264	0.175188	0.304532	0.289311	0.193563	0.3948	0.526128
	267.667	0.236664	0.305133	0.0255784	0.0530221	0.246149	0.0431988	0.397804	0.318444	0.204119	0.187626	0.211078	0.271708	0.0112959	0.00349177	0.165137	0.403203	0.332984	-0.0134474	0.40114	0.277419	0.132652	0.404474	0.266853	0.316032	0.21674	0.137321		269.466	0.182659	0.268553	0.333315	0.275946	0.268251	0.270216	0.148679	0.15821	0.199209	0.184057	0.18092	0.267484	0.242811	0.23786	0.186971	0.317115	0.309282	0.226567	0.392467	0.527694
	268.663	0.246336	0.330525	0.00918573	0.0459207	0.1584	0.0102915	0.386629	0.315572	0.209171	0.188414	0.224853	0.284154	0.0160584	0.00129619	0.177878	0.409115	0.356072	-0.0248464	0.408785	0.290412	0.142204	0.431185	0.309162	0.323946	0.21878	0.146403		270.462	0.185327	0.278309	0.343431	0.284517	0.280623	0.279728	0.160051	0.156845	0.21044	0.190526	0.184416	0.273357	0.243843	0.235621	0.185705	0.326142	0.323303	0.257897	0.396618	0.528995
	269.664	0.27692	0.36039	0.0435266	0.0731564	0.218641	0.0408852	0.408338	0.330845	0.236484	0.212116	0.242726	0.305356	0.0257624	0.0138616	0.201364	0.437882	0.372972	-0.0264504	0.402025	0.286032	0.12861	0.443507	0.238372	0.306918	0.23251	0.143822		271.464	0.185776	0.282712	0.350477	0.290157	0.280976	0.282122	0.173175	0.159496	0.216131	0.190817	0.184083	0.277149	0.244299	0.23666	0.18993	0.335024	0.338233	0.287813	0.412153	0.531494
	270.666	0.288201	0.361482	0.0141331	0.0379536	0.218599	0.0437216	0.409308	0.302501	0.237338	0.22415	0.25235	0.322735	0.0389565	0.0259486	0.203544	0.443681	0.39891	-0.0142541	0.416288	0.311938	0.147586	0.451365	0.285262	0.371903	0.2414	0.149717		272.466	0.189793	0.288588	0.357823	0.296716	0.294313	0.297691	0.180867	0.152626	0.213421	0.193036	0.182237	0.274546	0.243752	0.236634	0.19239	0.343394	0.350322	0.319397	0.404725	0.530005
	271.669	0.309042	0.375284	0.0363137	0.0780592	0.26164	0.0402327	0.427969	0.343836	0.227263	0.213961	0.260896	0.328679	0.0146059	0.00725376	0.198816	0.413976	0.391286	-0.0146539	0.421547	0.302983	0.148499	0.463225	0.309749	0.361537	0.24675	0.151048		273.468	0.189691	0.293571	0.36156	0.300158	0.30059	0.300462	0.183694	0.158691	0.210464	0.192386	0.188433	0.27492	0.24057	0.23875	0.192929	0.349069	0.361788	0.344791	0.403237	0.527257
	272.664	0.310512	0.377191	0.0310299	0.0562719	0.265158	0.0167358	0.422351	0.318605	0.220831	0.21569	0.267705	0.336562	0.0149391	-0.00820503	0.199712	0.407291	0.400034	-0.0197396	0.41928	0.295945	0.134242	0.461137	0.282311	0.343773	0.24039	0.153939		274.465	0.186534	0.294268	0.363084	0.301591	0.296923	0.302721	0.190836	0.156151	0.207134	0.191186	0.183798	0.271793	0.240013	0.238036	0.198057	0.355743	0.37069	0.366486	0.407846	0.524112
	273.667	0.326695	0.411984	0.0456626	0.0536187	0.267409	0.0439366	0.418128	0.351639	0.224913	0.22273	0.277633	0.342247	0.00811663	-0.00631805	0.190288	0.408137	0.385483	-0.0535433	0.425977	0.310945	0.146962	0.475378	0.296552	0.338788	0.24639	0.157915		275.466	0.187175	0.296698	0.366487	0.304183	0.312667	0.315475	0.188862	0.143249	0.221916	0.188517	0.174155	0.268633	0.234346	0.237599	0.195843	0.357079	0.376846	0.388641	0.393142	0.525101
	274.67	0.32176	0.428568	0.0254034	0.0522071	0.235604	0.0590436	0.437458	0.340961	0.243373	0.233575	0.290385	0.358798	0.0374476	0.00174352	0.209952	0.433637	0.41892	0.00199411	0.416819	0.302673	0.157479	0.470443	0.298377	0.361859	0.25577	0.155264		276.468	0.185077	0.297086	0.365577	0.303294	0.30998	0.312214	0.182817	0.155639	0.212927	0.193861	0.17787	0.263489	0.230965	0.239138	0.199661	0.361953	0.386472	0.4042	0.407092	0.523275
	275.671	0.328833	0.420695	0.00617847	-0.00072271	0.269112	0.0589689	0.400717	0.300649	0.237095	0.227555	0.300006	0.371838	0.028804	0.0146125	0.203884	0.436868	0.422127	-0.00312102	0.415302	0.296286	0.176793	0.48241	0.295649	0.365381	0.25233	0.158389		277.47	0.182715	0.297255	0.362966	0.303262	0.30839	0.314033	0.179085	0.155521	0.213681	0.190308	0.177901	0.258613	0.227146	0.237707	0.196627	0.363769	0.389609	0.415858	0.411303	0.522916
	276.672	0.338937	0.419882	0.0125059	0.0367501	0.262259	0.05677	0.422828	0.300148	0.237298	0.232698	0.306552	0.374789	0.0212944	0.00896199	0.197276	0.434332	0.422086	-0.014748	0.403034	0.270042	0.177879	0.470686	0.258811	0.32685	0.24908	0.155802		278.466	0.180957	0.295216	0.360446	0.300931	0.311376	0.31233	0.178668	0.153767	0.189758	0.187715	0.172941	0.251058	0.222973	0.232745	0.200827	0.364934	0.394313	0.429445	0.411461	0.520739
	277.67	0.327291	0.428959	0.00880592	0.0528127	0.249496	0.0104888	0.41281	0.319083	0.252041	0.25354	0.315337	0.384052	0.041761	0.0260998	0.209894	0.451119	0.45207	-0.00186843	0.415186	0.309145	0.195194	0.484626	0.289426	0.360789	0.26034	0.159603		279.468	0.178569	0.291879	0.356093	0.29663	0.30943	0.31228	0.16709	0.134127	0.195237	0.177848	0.1583	0.240845	0.21459	0.224909	0.201136	0.368383	0.401751	0.437626	0.405857	0.518775
	278.671	0.333315	0.438794	0.0345783	0.0392399	0.242689	0.0611989	0.415743	0.320765	0.251027	0.245435	0.322072	0.387398	0.0448701	0.0224353	0.208583	0.456591	0.448877	0.0486197	0.398512	0.273391	0.173697	0.489216	0.286983	0.33701	0.26171	0.152564		280.47	0.175887	0.291647	0.352353	0.292839	0.314567	0.316006	0.153103	0.149627	0.192753	0.185991	0.169177	0.232559	0.208675	0.22152	0.194535	0.368169	0.401092	0.440401	0.413767	0.519463
	279.674	0.339114	0.433111	0.00934298	0.0255328	0.201429	0.0372919	0.407854	0.282807	0.244144	0.240953	0.329877	0.388595	0.0396622	0.0144722	0.198996	0.445976	0.44831	-0.00946745	0.397334	0.269382	0.180301	0.487518	0.254396	0.352989	0.25083	0.160219		281.473	0.170682	0.283198	0.345678	0.288484	0.306835	0.307666	0.140389	0.144295	0.191152	0.185241	0.16425	0.227045	0.20339	0.214811	0.191368	0.363839	0.400704	0.443967	0.398588	0.518073
	280.668	0.33534	0.439122	0.0292491	0.0571023	0.177441	0.042404	0.405271	0.294355	0.244619	0.247483	0.334691	0.393973	0.0353484	0.0142036	0.201446	0.446892	0.436069	0.0272376	0.385756	0.274727	0.179535	0.485175	0.257295	0.367585	0.25468	0.15479		282.474	0.169847	0.278824	0.339649	0.283747	0.306857	0.313327	0.118113	0.153714	0.183559	0.185792	0.167012	0.22059	0.200903	0.211737	0.195224	0.367512	0.404705	0.450601	0.391405	0.514924
	281.671	0.328648	0.434748	0.0030285	0.0479293	0.236465	0.0473789	0.401103	0.290447	0.230913	0.230255	0.335958	0.38945	0.0250459	-0.0079082	0.189861	0.404896	0.429287	-0.0277458	0.376976	0.243546	0.184408	0.477096	0.242998	0.350097	0.24437	0.157536		283.47	0.164581	0.271653	0.333048	0.277868	0.303881	0.31301	0.0969352	0.139211	0.180309	0.176252	0.164259	0.217492	0.196284	0.20909	0.193685	0.362152	0.4025	0.450416	0.395757	0.511656
	282.672	0.342171	0.448142	0.0235962	0.0742588	0.223066	0.0537159	0.431022	0.307732	0.237417	0.24549	0.344533	0.397401	0.0396168	0.00717266	0.204002	0.439349	0.443213	0.00288333	0.354205	0.230978	0.167777	0.471095	0.228908	0.309135	0.25112	0.154141		284.472	0.162662	0.266927	0.328098	0.276149	0.310848	0.318396	0.0765733	0.142474	0.181979	0.177552	0.161027	0.210122	0.189209	0.207574	0.185722	0.358329	0.401701	0.450797	0.396413	0.508717
	283.669	0.315054	0.434063	-0.0111314	0.0324971	0.162984	0.0285612	0.394153	0.270869	0.247745	0.251434	0.355329	0.406721	0.0495759	0.0408573	0.211946	0.461595	0.478073	0.0601347	0.347448	0.245911	0.155991	0.463102	0.215901	0.319507	0.24743	0.155324		285.468	0.154861	0.256042	0.319091	0.268148	0.297993	0.306551	0.0440789	0.143066	0.170866	0.176935	0.155678	0.200546	0.182085	0.207473	0.1864	0.3519	0.398561	0.450625	0.399865	0.502777
	284.671	0.318749	0.43054	0.0186939	0.0378617	0.247105	0.0340164	0.38519	0.282557	0.230155	0.239085	0.349557	0.398482	0.03835	0.0112243	0.192565	0.440581	0.438295	0.00609751	0.337063	0.219162	0.130273	0.464342	0.193782	0.306912	0.23961	0.153691		286.47	0.150333	0.246594	0.310212	0.263414	0.290141	0.296784	0.0140805	0.139089	0.163898	0.172989	0.152938	0.193543	0.174059	0.203382	0.185301	0.352049	0.399081	0.453152	0.396515	0.501075
	285.673	0.32504	0.435412	0.0327621	0.0535353	0.272982	0.0472574	0.408859	0.30435	0.236476	0.235188	0.353964	0.399277	0.040065	0.00967644	0.190659	0.420439	0.431084	0.00921751	0.317632	0.210578	0.138685	0.458301	0.173221	0.314379	0.24246	0.151064		287.472	0.146376	0.23871	0.301828	0.259503	0.290784	0.302044	-0.0203317	0.13741	0.165293	0.171828	0.149419	0.189414	0.169127	0.20232	0.175682	0.339545	0.388206	0.44722	0.39627	0.496521
	286.675	0.314916	0.421488	0.0284026	0.0393192	0.18138	0.0231745	0.396676	0.267231	0.215493	0.229343	0.354203	0.39547	0.0308543	0.0115466	0.175414	0.420894	0.422735	-0.00215159	0.303296	0.197923	0.119564	0.44626	0.122473	0.284817	0.22503	0.15257		288.474	0.143551	0.232872	0.294037	0.253804	0.292691	0.297071	-0.0538622	0.137192	0.162064	0.166921	0.14579	0.184343	0.16567	0.199233	0.167716	0.330359	0.382913	0.441957	0.390732	0.494219
	287.67	0.301141	0.418866	-0.00838721	0.0291184	0.207553	0.0197189	0.387593	0.282735	0.238532	0.243661	0.364712	0.40342	0.0526103	0.0325812	0.196479	0.465554	0.468777	0.0603599	0.287203	0.194854	0.141863	0.446078	0.161792	0.292145	0.23704	0.152923		289.47	0.136359	0.222537	0.282465	0.245994	0.283401	0.293031	-0.0859721	0.124724	0.163335	0.169335	0.146252	0.182827	0.161271	0.196977	0.171212	0.327114	0.38201	0.442866	0.383568	0.490269
	288.672	0.301782	0.431113	0.0355187	0.0365889	0.214223	0.0421754	0.406856	0.300786	0.203266	0.216012	0.359384	0.39095	0.0343715	0.00408943	0.168681	0.434931	0.449602	0.0301289	0.286546	0.171254	0.127229	0.443657	0.161995	0.297179	0.23118	0.152001		290.473	0.136319	0.216594	0.274375	0.242556	0.283272	0.290626	-0.122736	0.136252	0.15406	0.17146	0.153464	0.181193	0.158487	0.195613	0.164766	0.319586	0.37191	0.43848	0.383836	0.484843
	289.675	0.289144	0.408934	0.0230885	0.019131	0.125137	0.0338875	0.383235	0.248615	0.178194	0.191896	0.353329	0.378357	0.00125345	-0.0258762	0.142653	0.387595	0.393997	-0.0416229	0.260171	0.159377	0.0975686	0.427624	0.150631	0.285682	0.203	0.153618		291.474	0.13049	0.206678	0.26664	0.235204	0.27197	0.284904	-0.152187	0.130698	0.151839	0.169471	0.142753	0.176114	0.15254	0.191334	0.160145	0.306467	0.364027	0.433436	0.385875	0.480565
	290.678	0.279952	0.414249	0.0209154	0.0253414	0.12694	0.0240422	0.383889	0.25388	0.228431	0.22598	0.365948	0.395183	0.0630028	0.0222795	0.173626	0.443545	0.453013	0.0764022	0.245874	0.154451	0.0953438	0.415044	0.152686	0.260862	0.22087	0.147667		292.47	0.127369	0.198829	0.25741	0.22722	0.265129	0.277421	-0.182865	0.128465	0.15467	0.164723	0.139567	0.171344	0.150361	0.189034	0.149805	0.294124	0.354971	0.429569	0.381654	0.479793
	291.672	0.261266	0.403876	0.00187435	0.00046047	0.133673	0.0112935	0.376	0.253159	0.182589	0.185758	0.360248	0.375126	0.0148775	-0.00767745	0.139612	0.396724	0.403934	-0.0110559	0.233955	0.14523	0.117087	0.412593	0.143088	0.265109	0.19995	0.151031		293.472	0.125907	0.194586	0.250717	0.22068	0.268498	0.282536	-0.204455	0.125093	0.151045	0.162671	0.139761	0.166403	0.144985	0.183166	0.158191	0.287225	0.345443	0.428889	0.379584	0.476613
	292.674	0.262384	0.400834	0.0222197	0.0330687	0.146179	0.00806136	0.377135	0.251212	0.185615	0.18841	0.360843	0.372406	0.030561	0.000361867	0.136553	0.393848	0.415156	-0.0268371	0.22692	0.143231	0.112631	0.400314	0.163795	0.236618	0.20173	0.146788		294.474	0.116942	0.181316	0.238979	0.209456	0.247059	0.261475	-0.223863	0.133749	0.163913	0.163287	0.142724	0.163533	0.141287	0.187415	0.153681	0.270454	0.332581	0.421805	0.367687	0.473293
	293.676	0.236946	0.387119	0.00424308	0.0347401	0.0853961	0.0238723	0.363853	0.245321	0.162082	0.162577	0.353408	0.361072	0.0123034	-0.0243054	0.111393	0.356558	0.383154	-0.0477801	0.208542	0.124217	0.0950132	0.386872	0.122163	0.23556	0.18268	0.146274		295.476	0.113333	0.174612	0.229719	0.200825	0.241101	0.255119	-0.240772	0.132917	0.138588	0.162552	0.147243	0.161663	0.138975	0.188666	0.138964	0.252844	0.316317	0.414308	0.366187	0.469806
	294.678	0.233957	0.379102	0.0160461	0.0515842	0.100455	0.0517045	0.380511	0.257336	0.18591	0.18845	0.359417	0.366452	0.0397497	0.00374112	0.135733	0.399599	0.418944	0.0221316	0.196688	0.122917	0.0816804	0.366534	0.122578	0.192541	0.19474	0.140052		296.472	0.109841	0.167077	0.220138	0.1937	0.240297	0.253515	-0.249155	0.119116	0.131439	0.149508	0.141535	0.156782	0.133409	0.181695	0.13381	0.238379	0.299674	0.406459	0.368034	0.466335
	295.674	0.214856	0.379404	0.010521	0.0167966	0.159425	0.0332086	0.38703	0.275373	0.153585	0.175911	0.352974	0.356386	0.0198834	-0.0136324	0.121407	0.39057	0.395313	-0.0145168	0.185944	0.127939	0.0951759	0.359724	0.141851	0.176551	0.18757	0.142866		297.474	0.108212	0.160047	0.209928	0.185717	0.232532	0.245012	-0.264107	0.113245	0.140158	0.143137	0.13561	0.150652	0.129913	0.173978	0.144886	0.232603	0.287066	0.404975	0.366093	0.460185
	296.676	0.189598	0.355723	-0.00553261	0.0364763	0.0758578	0.00294766	0.352515	0.22888	0.14395	0.165036	0.350683	0.347523	0.0275566	-0.010337	0.113852	0.379218	0.394566	-0.0120273	0.172663	0.129659	0.0843715	0.342772	0.169412	0.176877	0.17551	0.138841		298.476	0.105682	0.152113	0.20048	0.180559	0.220682	0.231679	-0.273396	0.123587	0.142886	0.147828	0.139532	0.148976	0.125257	0.169214	0.132721	0.216512	0.261427	0.393508	0.360259	0.455393
	297.68	0.175186	0.349048	-0.0010603	0.0305045	0.0754522	0.00567245	0.370942	0.253014	0.177934	0.199714	0.3571	0.358795	0.058442	0.0271726	0.135009	0.424364	0.421393	0.0488015	0.156537	0.0844518	0.0625422	0.306635	0.122412	0.126177	0.18026	0.140131		299.478	0.106572	0.148926	0.189975	0.176892	0.2194	0.228803	-0.282117	0.124208	0.135756	0.150008	0.138468	0.14512	0.123202	0.163282	0.129017	0.204769	0.242713	0.384527	0.35332	0.450098
	298.68	0.158458	0.351859	0.0432234	0.0532173	0.0550947	0.0292674	0.36174	0.227816	0.143915	0.15467	0.345168	0.336051	0.0254387	-0.0185008	0.106101	0.383612	0.379035	-0.0045961	0.135	0.0975651	0.0647944	0.294575	0.139948	0.130868	0.16643	0.133631		300.474	0.105047	0.141515	0.182683	0.170731	0.211162	0.220778	-0.291992	0.112071	0.130721	0.142128	0.131387	0.139269	0.118902	0.150803	0.127053	0.196319	0.221214	0.376367	0.35686	0.447124
	299.676	0.131347	0.330399	0.0252883	0.0287313	0.0450684	0.0275405	0.3542	0.235825	0.177428	0.195435	0.35476	0.343798	0.0823743	0.0508896	0.141491	0.435063	0.42867	0.0465212	0.129398	0.0726825	0.0433931	0.261438	0.0931254	0.108253	0.17263	0.136332		301.476	0.101969	0.1358	0.175021	0.165116	0.201616	0.211942	-0.299711	0.122429	0.134724	0.142798	0.132442	0.137148	0.117651	0.144186	0.125444	0.185573	0.201463	0.367604	0.359479	0.439679
	300.678	0.112993	0.303101	-0.00467734	0.0476876	0.0607178	0.0122629	0.352181	0.227699	0.168049	0.171206	0.347419	0.332186	0.0701312	0.0230237	0.133367	0.430253	0.411781	0.0456145	0.136431	0.0772987	0.052325	0.250726	0.134737	0.0915657	0.16617	0.133396		302.478	0.0961473	0.128199	0.165	0.158932	0.185034	0.194755	-0.303924	0.124357	0.125917	0.139648	0.134031	0.134488	0.117206	0.136395	0.127476	0.178874	0.184435	0.35834	0.352745	0.433227
	301.68	0.099043	0.28859	-0.0118769	0.0138909	0.0403442	-0.0403031	0.34814	0.212844	0.153914	0.166171	0.338957	0.320412	0.0570047	0.00837293	0.121051	0.404396	0.410506	0.0478678	0.126203	0.0644456	0.0707766	0.227631	0.14327	0.0992281	0.15462	0.134788		303.475	0.0950141	0.125447	0.160435	0.155766	0.185831	0.196118	-0.306181	0.119455	0.128899	0.135268	0.132925	0.131744	0.114083	0.128637	0.115827	0.168926	0.164865	0.345216	0.341194	0.427429
	302.683	0.0597762	0.265219	-0.00876051	0.0326964	-0.0152657	-0.0201689	0.342559	0.21571	0.159099	0.158713	0.3363	0.313769	0.0732727	0.0246315	0.117004	0.411784	0.399196	0.0364057	0.114455	0.0974907	0.0429067	0.206756	0.0983894	0.0627019	0.14686	0.134281		304.476	0.0921874	0.116048	0.151352	0.148285	0.169885	0.175344	-0.31999	0.124716	0.134885	0.142894	0.134161	0.129962	0.111171	0.126574	0.114766	0.164947	0.149994	0.33371	0.341398	0.424885
	303.678	0.0256477	0.23968	-0.00520005	0.0206102	0.000774769	7.59812e-06	0.328136	0.207938	0.131043	0.141226	0.324854	0.297757	0.0477881	-0.00134435	0.102318	0.374651	0.384975	0.0078235	0.112921	0.0690705	0.0378861	0.186418	0.0872537	0.0544053	0.13236	0.129545		305.478	0.0895259	0.112147	0.145368	0.143655	0.159131	0.166279	-0.321109	0.12783	0.125592	0.141806	0.136454	0.128688	0.108679	0.1244	0.120772	0.165257	0.145801	0.326691	0.335856	0.412805
	304.68	0.0190558	0.224367	-0.00612091	-0.000701345	0.0288986	-0.0387478	0.333527	0.22936	0.139726	0.129893	0.320965	0.285861	0.0515279	-0.00370479	0.0900872	0.37205	0.365981	-0.00368302	0.105664	0.0793834	0.0423722	0.178538	0.113509	0.0830704	0.13087	0.128722		306.48	0.0894931	0.107252	0.139265	0.13729	0.149622	0.158645	-0.325151	0.118237	0.120842	0.136493	0.133807	0.126214	0.105251	0.123758	0.11077	0.156459	0.13373	0.312535	0.338386	0.40787
[truncated: 190 more rows]
[truncated: 42 more columns]

## Sheet: Fig 2c
	NIR-GECO1																												NIR-GECO2
[truncated: 497 more rows]
[truncated: 42 more columns]

## Sheet: Fig 2d
	NIR-GECO1					NIR-GECO2				NIR-GECO2G
	100ms	500ms	1s			100ms	500ms	1s		100ms	500ms	1s
-ΔF/F0 (%)	13.1219	62.2805	48.9663			11.225	19.7048	15.7289		15.0457	43.6021	60.2944
	10.4168	58.7556	55.1686			21.8454	37.9605	36.504		24.2082	72.345	74.8737
[truncated: 32 more rows]

## Sheet: Fig 3b, c, e
Fig.3b													Fig.3c							Fig. 3e
[truncated: 93 more rows]
[truncated: 1,075 more columns]

## Sheet: Fig 4 
Fig. 4a				Fig. 4b					Fig. 4c					Fig. 4d										Fig. 4e
[truncated: 139 more rows]

[truncated: 3 more sheets: S2a, b, d, e Fig, S3a, b Fig, S5 Fig]
